# Supplementary material for: Fusion of crayfish optimization algorithm and MNS-YOLO for solar cell defect detection
Source: PLoS One. 2025 Oct 9;20(10):e0333939. doi: 10.1371/journal.pone.0333939 (PMC12510536; doi:10.1371/journal.pone.0333939)
Supplement: S1 File — (ZIP) [file pone.0333939.s001.zip]

Archive with 1,207 entries (1,200 files):
- 部分数据集/
- 部分数据集/PVELAD/
- 部分数据集/PVELAD/Annotations/
- 部分数据集/PVELAD/Annotations/img000001.xml
- 部分数据集/PVELAD/Annotations/img000002.xml
- 部分数据集/PVELAD/Annotations/img000003.xml
- 部分数据集/PVELAD/Annotations/img000004.xml
- 部分数据集/PVELAD/Annotations/img000005.xml
- 部分数据集/PVELAD/Annotations/img000006.xml
- 部分数据集/PVELAD/Annotations/img000007.xml
- 部分数据集/PVELAD/Annotations/img000008.xml
- 部分数据集/PVELAD/Annotations/img000009.xml
- 部分数据集/PVELAD/Annotations/img000010.xml
- 部分数据集/PVELAD/Annotations/img000011.xml
- 部分数据集/PVELAD/Annotations/img000012.xml
- 部分数据集/PVELAD/Annotations/img000013.xml
- 部分数据集/PVELAD/Annotations/img000014.xml
- 部分数据集/PVELAD/Annotations/img000015.xml
- 部分数据集/PVELAD/Annotations/img000016.xml
- 部分数据集/PVELAD/Annotations/img000017.xml
- 部分数据集/PVELAD/Annotations/img000018.xml
- 部分数据集/PVELAD/Annotations/img000019.xml
- 部分数据集/PVELAD/Annotations/img000020.xml
- 部分数据集/PVELAD/Annotations/img000021.xml
- 部分数据集/PVELAD/Annotations/img000022.xml
- 部分数据集/PVELAD/Annotations/img000023.xml
- 部分数据集/PVELAD/Annotations/img000024.xml
- 部分数据集/PVELAD/Annotations/img000025.xml
- 部分数据集/PVELAD/Annotations/img000026.xml
- 部分数据集/PVELAD/Annotations/img000027.xml
- 部分数据集/PVELAD/Annotations/img000028.xml
- 部分数据集/PVELAD/Annotations/img000029.xml
- 部分数据集/PVELAD/Annotations/img000030.xml
- 部分数据集/PVELAD/Annotations/img000031.xml
- 部分数据集/PVELAD/Annotations/img000032.xml
- 部分数据集/PVELAD/Annotations/img000033.xml
- 部分数据集/PVELAD/Annotations/img000034.xml
- 部分数据集/PVELAD/Annotations/img000035.xml
- 部分数据集/PVELAD/Annotations/img000036.xml
- 部分数据集/PVELAD/Annotations/img000037.xml
- 部分数据集/PVELAD/Annotations/img000038.xml
- 部分数据集/PVELAD/Annotations/img000039.xml
- 部分数据集/PVELAD/Annotations/img000040.xml
- 部分数据集/PVELAD/Annotations/img000041.xml
- 部分数据集/PVELAD/Annotations/img000042.xml
- 部分数据集/PVELAD/Annotations/img000043.xml
- 部分数据集/PVELAD/Annotations/img000044.xml
- 部分数据集/PVELAD/Annotations/img000045.xml
- 部分数据集/PVELAD/Annotations/img000046.xml
- 部分数据集/PVELAD/Annotations/img000047.xml
- 部分数据集/PVELAD/Annotations/img000048.xml
- 部分数据集/PVELAD/Annotations/img000049.xml
- 部分数据集/PVELAD/Annotations/img000050.xml
- 部分数据集/PVELAD/Annotations/img000051.xml
- 部分数据集/PVELAD/Annotations/img000052.xml
- 部分数据集/PVELAD/Annotations/img000053.xml
- 部分数据集/PVELAD/Annotations/img000054.xml
- 部分数据集/PVELAD/Annotations/img000055.xml
- 部分数据集/PVELAD/Annotations/img000056.xml
- 部分数据集/PVELAD/Annotations/img000057.xml
- 部分数据集/PVELAD/Annotations/img000058.xml
- 部分数据集/PVELAD/Annotations/img000059.xml
- 部分数据集/PVELAD/Annotations/img000060.xml
- 部分数据集/PVELAD/Annotations/img000061.xml
- 部分数据集/PVELAD/Annotations/img000062.xml
- 部分数据集/PVELAD/Annotations/img000063.xml
- 部分数据集/PVELAD/Annotations/img000064.xml
- 部分数据集/PVELAD/Annotations/img000065.xml
- 部分数据集/PVELAD/Annotations/img000066.xml
- 部分数据集/PVELAD/Annotations/img000067.xml
- 部分数据集/PVELAD/Annotations/img000068.xml
- 部分数据集/PVELAD/Annotations/img000069.xml
- 部分数据集/PVELAD/Annotations/img000070.xml
- 部分数据集/PVELAD/Annotations/img000071.xml
- 部分数据集/PVELAD/Annotations/img000072.xml
- 部分数据集/PVELAD/Annotations/img000073.xml
- 部分数据集/PVELAD/Annotations/img000074.xml
- 部分数据集/PVELAD/Annotations/img000075.xml
- 部分数据集/PVELAD/Annotations/img000076.xml
- 部分数据集/PVELAD/Annotations/img000077.xml
- 部分数据集/PVELAD/Annotations/img000078.xml
- 部分数据集/PVELAD/Annotations/img000079.xml
- 部分数据集/PVELAD/Annotations/img000080.xml
- 部分数据集/PVELAD/Annotations/img000081.xml
- 部分数据集/PVELAD/Annotations/img000082.xml
- 部分数据集/PVELAD/Annotations/img000083.xml
- 部分数据集/PVELAD/Annotations/img000084.xml
- 部分数据集/PVELAD/Annotations/img000085.xml
- 部分数据集/PVELAD/Annotations/img000086.xml
- 部分数据集/PVELAD/Annotations/img000087.xml
- 部分数据集/PVELAD/Annotations/img000088.xml
- 部分数据集/PVELAD/Annotations/img000089.xml
- 部分数据集/PVELAD/Annotations/img000090.xml
- 部分数据集/PVELAD/Annotations/img000091.xml
- 部分数据集/PVELAD/Annotations/img000092.xml
- 部分数据集/PVELAD/Annotations/img000093.xml
- 部分数据集/PVELAD/Annotations/img000094.xml
- 部分数据集/PVELAD/Annotations/img000095.xml
- 部分数据集/PVELAD/Annotations/img000096.xml
- 部分数据集/PVELAD/Annotations/img000097.xml
- 部分数据集/PVELAD/Annotations/img000098.xml
- 部分数据集/PVELAD/Annotations/img000099.xml
- 部分数据集/PVELAD/Annotations/img000100.xml
- 部分数据集/PVELAD/Annotations/img000101.xml
- 部分数据集/PVELAD/Annotations/img000102.xml
- 部分数据集/PVELAD/Annotations/img000103.xml
- 部分数据集/PVELAD/Annotations/img000104.xml
- 部分数据集/PVELAD/Annotations/img000105.xml
- 部分数据集/PVELAD/Annotations/img000106.xml
- 部分数据集/PVELAD/Annotations/img000107.xml
- 部分数据集/PVELAD/Annotations/img000108.xml
- 部分数据集/PVELAD/Annotations/img000109.xml
- 部分数据集/PVELAD/Annotations/img000110.xml
- 部分数据集/PVELAD/Annotations/img000111.xml
- 部分数据集/PVELAD/Annotations/img000112.xml
- 部分数据集/PVELAD/Annotations/img000113.xml
- 部分数据集/PVELAD/Annotations/img000114.xml
- 部分数据集/PVELAD/Annotations/img000115.xml
- 部分数据集/PVELAD/Annotations/img000116.xml
- 部分数据集/PVELAD/Annotations/img000117.xml
- 部分数据集/PVELAD/Annotations/img000118.xml
- 部分数据集/PVELAD/Annotations/img000119.xml
- 部分数据集/PVELAD/Annotations/img000120.xml
- 部分数据集/PVELAD/Annotations/img000121.xml
- 部分数据集/PVELAD/Annotations/img000122.xml
- 部分数据集/PVELAD/Annotations/img000123.xml
- 部分数据集/PVELAD/Annotations/img000124.xml
- 部分数据集/PVELAD/Annotations/img000125.xml
- 部分数据集/PVELAD/Annotations/img000126.xml
- 部分数据集/PVELAD/Annotations/img000127.xml
- 部分数据集/PVELAD/Annotations/img000128.xml
- 部分数据集/PVELAD/Annotations/img000129.xml
- 部分数据集/PVELAD/Annotations/img000130.xml
- 部分数据集/PVELAD/Annotations/img000131.xml
- 部分数据集/PVELAD/Annotations/img000132.xml
- 部分数据集/PVELAD/Annotations/img000133.xml
- 部分数据集/PVELAD/Annotations/img000134.xml
- 部分数据集/PVELAD/Annotations/img000135.xml
- 部分数据集/PVELAD/Annotations/img000136.xml
- 部分数据集/PVELAD/Annotations/img000137.xml
- 部分数据集/PVELAD/Annotations/img000138.xml
- 部分数据集/PVELAD/Annotations/img000139.xml
- 部分数据集/PVELAD/Annotations/img000140.xml
- 部分数据集/PVELAD/Annotations/img000141.xml
- 部分数据集/PVELAD/Annotations/img000142.xml
- 部分数据集/PVELAD/Annotations/img000143.xml
- 部分数据集/PVELAD/Annotations/img000144.xml
- 部分数据集/PVELAD/Annotations/img000145.xml
- 部分数据集/PVELAD/Annotations/img000146.xml
- 部分数据集/PVELAD/Annotations/img000147.xml
- 部分数据集/PVELAD/Annotations/img000148.xml
- 部分数据集/PVELAD/Annotations/img000149.xml
- 部分数据集/PVELAD/Annotations/img000150.xml
- 部分数据集/PVELAD/Annotations/img000151.xml
- 部分数据集/PVELAD/Annotations/img000152.xml
- 部分数据集/PVELAD/Annotations/img000153.xml
- 部分数据集/PVELAD/Annotations/img000154.xml
- 部分数据集/PVELAD/Annotations/img000155.xml
- 部分数据集/PVELAD/Annotations/img000156.xml
- 部分数据集/PVELAD/Annotations/img000157.xml
- 部分数据集/PVELAD/Annotations/img000158.xml
- 部分数据集/PVELAD/Annotations/img000159.xml
- 部分数据集/PVELAD/Annotations/img000160.xml
- 部分数据集/PVELAD/Annotations/img000161.xml
- 部分数据集/PVELAD/Annotations/img000162.xml
- 部分数据集/PVELAD/Annotations/img000163.xml
- 部分数据集/PVELAD/Annotations/img000164.xml
- 部分数据集/PVELAD/Annotations/img000165.xml
- 部分数据集/PVELAD/Annotations/img000166.xml
- 部分数据集/PVELAD/Annotations/img000167.xml
- 部分数据集/PVELAD/Annotations/img000168.xml
- 部分数据集/PVELAD/Annotations/img000169.xml
- 部分数据集/PVELAD/Annotations/img000170.xml
- 部分数据集/PVELAD/Annotations/img000171.xml
- 部分数据集/PVELAD/Annotations/img000172.xml
- 部分数据集/PVELAD/Annotations/img000173.xml
- 部分数据集/PVELAD/Annotations/img000174.xml
- 部分数据集/PVELAD/Annotations/img000175.xml
- 部分数据集/PVELAD/Annotations/img000176.xml
- 部分数据集/PVELAD/Annotations/img000177.xml
- 部分数据集/PVELAD/Annotations/img000178.xml
- 部分数据集/PVELAD/Annotations/img000179.xml
- 部分数据集/PVELAD/Annotations/img000180.xml
- 部分数据集/PVELAD/Annotations/img000181.xml
- 部分数据集/PVELAD/Annotations/img000182.xml
- 部分数据集/PVELAD/Annotations/img000183.xml
- 部分数据集/PVELAD/Annotations/img000184.xml
- 部分数据集/PVELAD/Annotations/img000185.xml
- 部分数据集/PVELAD/Annotations/img000186.xml
- 部分数据集/PVELAD/Annotations/img000187.xml
- 部分数据集/PVELAD/Annotations/img000188.xml
- 部分数据集/PVELAD/Annotations/img000189.xml
- 部分数据集/PVELAD/Annotations/img000190.xml
- 部分数据集/PVELAD/Annotations/img000191.xml
- 部分数据集/PVELAD/Annotations/img000192.xml
- 部分数据集/PVELAD/Annotations/img000193.xml
- 部分数据集/PVELAD/Annotations/img000194.xml
- 部分数据集/PVELAD/Annotations/img000195.xml
- 部分数据集/PVELAD/Annotations/img000196.xml
- 部分数据集/PVELAD/Annotations/img000197.xml
- 部分数据集/PVELAD/Annotations/img000198.xml
- 部分数据集/PVELAD/Annotations/img000199.xml
- 部分数据集/PVELAD/Annotations/img000200.xml
- 部分数据集/PVELAD/Annotations/img000201.xml
- 部分数据集/PVELAD/Annotations/img000202.xml
- 部分数据集/PVELAD/Annotations/img000203.xml
- 部分数据集/PVELAD/Annotations/img000204.xml
- 部分数据集/PVELAD/Annotations/img000205.xml
- 部分数据集/PVELAD/Annotations/img000206.xml
- 部分数据集/PVELAD/Annotations/img000207.xml
- 部分数据集/PVELAD/Annotations/img000208.xml
- 部分数据集/PVELAD/Annotations/img000209.xml
- 部分数据集/PVELAD/Annotations/img000210.xml
- 部分数据集/PVELAD/Annotations/img000211.xml
- 部分数据集/PVELAD/Annotations/img000212.xml
- 部分数据集/PVELAD/Annotations/img000213.xml
- 部分数据集/PVELAD/Annotations/img000214.xml
- 部分数据集/PVELAD/Annotations/img000215.xml
- 部分数据集/PVELAD/Annotations/img000216.xml
- 部分数据集/PVELAD/Annotations/img000217.xml
- 部分数据集/PVELAD/Annotations/img000218.xml
- 部分数据集/PVELAD/Annotations/img000219.xml
- 部分数据集/PVELAD/Annotations/img000220.xml
- 部分数据集/PVELAD/Annotations/img000221.xml
- 部分数据集/PVELAD/Annotations/img000222.xml
- 部分数据集/PVELAD/Annotations/img000223.xml
- 部分数据集/PVELAD/Annotations/img000224.xml
- 部分数据集/PVELAD/Annotations/img000225.xml
- 部分数据集/PVELAD/Annotations/img000226.xml
- 部分数据集/PVELAD/Annotations/img000227.xml
- 部分数据集/PVELAD/Annotations/img000228.xml
- 部分数据集/PVELAD/Annotations/img000229.xml
- 部分数据集/PVELAD/Annotations/img000230.xml
- 部分数据集/PVELAD/Annotations/img000231.xml
- 部分数据集/PVELAD/Annotations/img000232.xml
- 部分数据集/PVELAD/Annotations/img000233.xml
- 部分数据集/PVELAD/Annotations/img000234.xml
- 部分数据集/PVELAD/Annotations/img000235.xml
- 部分数据集/PVELAD/Annotations/img000236.xml
- 部分数据集/PVELAD/Annotations/img000237.xml
- 部分数据集/PVELAD/Annotations/img000238.xml
- 部分数据集/PVELAD/Annotations/img000239.xml
- 部分数据集/PVELAD/Annotations/img000240.xml
- 部分数据集/PVELAD/Annotations/img000241.xml
- 部分数据集/PVELAD/Annotations/img000242.xml
- 部分数据集/PVELAD/Annotations/img000243.xml
- 部分数据集/PVELAD/Annotations/img000244.xml
- 部分数据集/PVELAD/Annotations/img000245.xml
- 部分数据集/PVELAD/Annotations/img000246.xml
- 部分数据集/PVELAD/Annotations/img000247.xml
- 部分数据集/PVELAD/Annotations/img000248.xml
- 部分数据集/PVELAD/Annotations/img000249.xml
- 部分数据集/PVELAD/Annotations/img000250.xml
- 部分数据集/PVELAD/Annotations/img000251.xml
- 部分数据集/PVELAD/Annotations/img000252.xml
- 部分数据集/PVELAD/Annotations/img000253.xml
- 部分数据集/PVELAD/Annotations/img000254.xml
- 部分数据集/PVELAD/Annotations/img000255.xml
- 部分数据集/PVELAD/Annotations/img000256.xml
- 部分数据集/PVELAD/Annotations/img000257.xml
- 部分数据集/PVELAD/Annotations/img000258.xml
- 部分数据集/PVELAD/Annotations/img000259.xml
- 部分数据集/PVELAD/Annotations/img000260.xml
- 部分数据集/PVELAD/Annotations/img000261.xml
- 部分数据集/PVELAD/Annotations/img000262.xml
- 部分数据集/PVELAD/Annotations/img000263.xml
- 部分数据集/PVELAD/Annotations/img000264.xml
- 部分数据集/PVELAD/Annotations/img000265.xml
- 部分数据集/PVELAD/Annotations/img000266.xml
- 部分数据集/PVELAD/Annotations/img000267.xml
- 部分数据集/PVELAD/Annotations/img000268.xml
- 部分数据集/PVELAD/Annotations/img000269.xml
- 部分数据集/PVELAD/Annotations/img000270.xml
- 部分数据集/PVELAD/Annotations/img000271.xml
- 部分数据集/PVELAD/Annotations/img000272.xml
- 部分数据集/PVELAD/Annotations/img000273.xml
- 部分数据集/PVELAD/Annotations/img000274.xml
- 部分数据集/PVELAD/Annotations/img000275.xml
- 部分数据集/PVELAD/Annotations/img000276.xml
- 部分数据集/PVELAD/Annotations/img000277.xml
- 部分数据集/PVELAD/Annotations/img000278.xml
- 部分数据集/PVELAD/Annotations/img000279.xml
- 部分数据集/PVELAD/Annotations/img000280.xml
- 部分数据集/PVELAD/Annotations/img000281.xml
- 部分数据集/PVELAD/Annotations/img000282.xml
- 部分数据集/PVELAD/Annotations/img000283.xml
- 部分数据集/PVELAD/Annotations/img000284.xml
- 部分数据集/PVELAD/Annotations/img000285.xml
- 部分数据集/PVELAD/Annotations/img000286.xml
- 部分数据集/PVELAD/Annotations/img000287.xml
- 部分数据集/PVELAD/Annotations/img000288.xml
- 部分数据集/PVELAD/Annotations/img000289.xml
- 部分数据集/PVELAD/Annotations/img000290.xml
- 部分数据集/PVELAD/Annotations/img000291.xml
- 部分数据集/PVELAD/Annotations/img000292.xml
- 部分数据集/PVELAD/Annotations/img000293.xml
- 部分数据集/PVELAD/Annotations/img000294.xml
- 部分数据集/PVELAD/Annotations/img000295.xml
- 部分数据集/PVELAD/Annotations/img000296.xml
- 部分数据集/PVELAD/Annotations/img000297.xml
[truncated: 907 more entries]
