# Supplementary material for: Fusion of crayfish optimization algorithm and MNS-YOLO for solar cell defect detection
Source: PLoS One. 2025 Oct 9;20(10):e0333939. doi: 10.1371/journal.pone.0333939 (PMC12510536; doi:10.1371/journal.pone.0333939)
Supplement: S1 File — (ZIP) [file pone.0333939.s001.zip › 部分数据集/PVELAD/Annotations/img000192.xml]

<annotation>
	<folder>JPEGImages</folder>
	<filename>img000192.jpg</filename>
	<source>
		<database>Unknown</database>
	</source>
	<size>
		<width>1024</width>
		<height>1024</height>
		<depth>1</depth>
	</size>
	<segmented>0</segmented>
	<object>
		<name>finger</name>
		<pose>Unspecified</pose>
		<truncated>0</truncated>
		<difficult>0</difficult>
		<bndbox>
			<xmin>644</xmin>
			<ymin>256</ymin>
			<xmax>664</xmax>
			<ymax>377</ymax>
		</bndbox>
	</object>
	<object>
		<name>thick_line</name>
		<pose>Unspecified</pose>
		<truncated>0</truncated>
		<difficult>0</difficult>
		<bndbox>
			<xmin>459</xmin>
			<ymin>239</ymin>
			<xmax>502</xmax>
			<ymax>277</ymax>
		</bndbox>
	</object>
	<object>
		<name>thick_line</name>
		<pose>Unspecified</pose>
		<truncated>0</truncated>
		<difficult>0</difficult>
		<bndbox>
			<xmin>294</xmin>
			<ymin>524</ymin>
			<xmax>335</xmax>
			<ymax>563</ymax>
		</bndbox>
	</object>
	<object>
		<name>finger</name>
		<pose>Unspecified</pose>
		<truncated>0</truncated>
		<difficult>0</difficult>
		<bndbox>
			<xmin>846</xmin>
			<ymin>700</ymin>
			<xmax>862</xmax>
			<ymax>757</ymax>
		</bndbox>
	</object>
</annotation>
