# Supplementary material for: Fusion of crayfish optimization algorithm and MNS-YOLO for solar cell defect detection
Source: PLoS One. 2025 Oct 9;20(10):e0333939. doi: 10.1371/journal.pone.0333939 (PMC12510536; doi:10.1371/journal.pone.0333939)
Supplement: S2 File — (ZIP) [file pone.0333939.s002.zip]

Archive with 33 entries (31 files):
- PVELAD/
- PVELAD/CMNSYOLO.xls
- PVELAD/CYOLO.xls
- PVELAD/GELAN.xls
- PVELAD/MNSYOLO.xls
- PVELAD/RTDETRR50.xls
- PVELAD/YOLOv10.xls
- PVELAD/YOLOv11.xls
- PVELAD/YOLOv5.xls
- PVELAD/YOLOv6.xls
- PVELAD/YOLOv7.xls
- PVELAD/YOLOv8.xls
- PVELAD/YOLOv9.xls
- PVMD/
- PVMD/CMNSYOLO.xls
- PVMD/GELAN.xls
- PVMD/MNSYOLO.xls
- PVMD/RTDETRR50.xls
- PVMD/YOLOv10.xls
- PVMD/YOLOv11.xls
- PVMD/YOLOv5.xls
- PVMD/YOLOv6.xls
- PVMD/YOLOv7.xls
- PVMD/YOLOv8+A+B+C+D.xls
- PVMD/YOLOv8+A+B+C.xls
- PVMD/YOLOv8+A+B.xls
- PVMD/YOLOv8+A+C.xls
- PVMD/YOLOv8+A.xls
- PVMD/YOLOv8+B+C.xls
- PVMD/YOLOv8+B.xls
- PVMD/YOLOv8+C.xls
- PVMD/YOLOv8.xls
- PVMD/YOLOv9.xls
