# Supplementary material for: Fusion of crayfish optimization algorithm and MNS-YOLO for solar cell defect detection
Source: PLoS One. 2025 Oct 9;20(10):e0333939. doi: 10.1371/journal.pone.0333939 (PMC12510536; doi:10.1371/journal.pone.0333939)
Supplement: S2 File — (ZIP) [file pone.0333939.s002.zip › PVELAD/CYOLO.xls]

## Sheet: Sheet1
fitness	lr0	lrf	momentum	weight_dec	warmup_epc	warmup_mon	box	cls	dfl	hsv_h	hsv_s	hsv_v	degrees	translate	scale	shear	perspective	flipud	fliplr	mosaic	mixup	copy_paste
0.798	0.01	0.01	0.937	0.0005	3	0.8	7.5	0.5	1.5	0.015	0.7	0.4	0	0.1	0.5	0	0	0	0.5	1	0	0
0.752	0.0118	0.009	0.949	0.00047	3.05	0.79	6.91	0.42	1.45	0.0157	0.683	0.436	0	0.113	0.512	0	0	0	0.58842	1.00372	0	0
0.755	0.0089	0.007	0.918	0.00058	2.41	0.81	8.03	0.39	1.32	0.0141	0.704	0.357	0	0.109	0.413	0	0	0	0.45328	0.92004	0	0
0.759	0.0106	0.013	0.892	0.00042	2.63	0.77	7.95	0.37	1.27	0.0129	0.671	0.338	0	0.116	0.382	0	0	0	0.56234	0.9681	0	0
0.763	0.0093	0.015	0.922	0.00063	2.96	0.84	6.11	0.45	1.67	0.0136	0.655	0.447	0	0.107	0.527	0	0	0	0.67385	0.84672	0	0
0.766	0.0111	0.011	0.931	0.00055	3.12	0.82	7.58	0.48	1.52	0.0149	0.687	0.403	0	0.118	0.463	0	0	0	0.38256	0.93799	0	0
0.77	0.0097	0.008	0.908	0.00051	2.78	0.76	6.89	0.46	1.63	0.0132	0.718	0.371	0	0.114	0.427	0	0	0	0.59214	1.00563	0	0
0.772	0.0123	0.014	0.963	0.00066	2.34	0.85	7.64	0.43	0.72	0.0118	0.661	0.452	0	0.122	0.498	0	0	0	0.58167	0.93427	0	0
0.775	0.0083	0.012	0.971	0.00049	2.85	0.87	6.14	0.31	1.59	0.0144	0.669	0.327	0	0.119	0.538	0	0	0	0.66729	0.94303	0	0
0.779	0.0127	0.01	0.913	0.00059	3.11	0.79	6.83	0.43	1.44	0.0142	0.707	0.408	0	0.115	0.496	0	0	0	0.43195	1	0	0
0.781	0.0108	0.009	0.928	0.00054	2.69	0.81	7.72	0.49	1.55	0.0137	0.699	0.386	0	0.112	0.473	0	0	0	0.57833	0.99989	0	0
0.784	0.0115	0.013	0.955	0.00062	2.47	0.83	6.97	0.41	0.85	0.0123	0.674	0.443	0	0.123	0.507	0	0	0	0.51842	0.98174	0	0
0.788	0.0095	0.007	0.901	0.00045	2.52	0.78	8.11	0.35	1.29	0.0127	0.663	0.349	0	0.117	0.396	0	0	0	0.29438	0.96271	0	0
0.795	0.0102	0.015	0.924	0.00064	3.03	0.82	6.05	0.44	1.66	0.0139	0.648	0.451	0	0.108	0.519	0	0	0	0.57392	0.93926	0	0
0.797	0.0119	0.01	0.939	0.00056	2.88	0.8	7.55	0.47	1.54	0.0146	0.691	0.397	0	0.12	0.476	0	0	0	0.53928	0.97882	0	0
0.801	0.0099	0.008	0.917	0.00052	2.61	0.77	6.96	0.45	1.61	0.0133	0.712	0.364	0	0.111	0.438	0	0	0	0.54167	0.89772	0	0
0.805	0.0121	0.014	0.959	0.00067	2.39	0.84	7.59	0.42	0.78	0.0119	0.658	0.457	0	0.124	0.503	0	0	0	0.69921	0.99206	0	0
0.808	0.0085	0.011	0.968	0.00048	2.82	0.86	6.23	0.32	1.57	0.0145	0.672	0.334	0	0.12	0.531	0	0	0	0.51834	0.95966	0	0
0.808	0.0125	0.01	0.916	0.0006	3.08	0.8	6.79	0.44	1.43	0.0141	0.709	0.412	0	0.116	0.492	0	0	0	0.37928	0.94174	0	0
0.809	0.0105	0.009	0.925	0.00053	2.65	0.82	7.68	0.48	1.53	0.0136	0.697	0.389	0	0.113	0.469	0	0	0	0.38245	1	0	0
0.81	0.0113	0.013	0.952	0.00063	2.44	0.82	6.93	0.4	0.88	0.0124	0.677	0.441	0	0.122	0.502	0	0	0	0.52784	0.97181	0	0
0.812	0.0094	0.007	0.899	0.00044	2.57	0.79	8.07	0.36	1.28	0.0128	0.665	0.352	0	0.118	0.401	0	0	0	0.45832	0.98399	0	0
0.812	0.0101	0.015	0.921	0.00065	3.01	0.83	6.08	0.45	1.65	0.0138	0.651	0.449	0	0.109	0.514	0	0	0	0.52756	0.92303	0	0
0.812	0.0117	0.01	0.934	0.00057	2.85	0.81	7.53	0.46	1.53	0.0145	0.693	0.399	0	0.119	0.471	0	0	0	0.51893	1	0	0
0.813	0.0098	0.008	0.915	0.00051	2.64	0.78	6.94	0.44	1.6	0.0134	0.714	0.367	0	0.112	0.443	0	0	0	0.43456	0.96226	0	0
0.816	0.012	0.014	0.957	0.00066	2.42	0.83	7.57	0.41	0.81	0.012	0.659	0.455	0	0.123	0.501	0	0	0	0.36478	0.98623	0	0
0.816	0.0086	0.011	0.966	0.00047	2.84	0.85	6.19	0.33	1.56	0.0146	0.673	0.337	0	0.121	0.527	0	0	0	0.38267	0.97159	0	0
0.819	0.0124	0.01	0.914	0.00061	2.79	0.81	6.77	0.43	1.42	0.014	0.711	0.411	0	0.117	0.489	0	0	0	0.45783	0.98303	0	0
0.819	0.0104	0.009	0.923	0.00052	2.66	0.83	7.65	0.47	1.52	0.0135	0.698	0.391	0	0.114	0.467	0	0	0	0.51765	0.983	0	0
0.821	0.0112	0.013	0.951	0.00062	3.06	0.83	6.91	0.39	0.89	0.0125	0.678	0.442	0	0.121	0.499	0	0	0	0.54128	1.0459	0	0
