# Supplementary material for: Fusion of crayfish optimization algorithm and MNS-YOLO for solar cell defect detection
Source: PLoS One. 2025 Oct 9;20(10):e0333939. doi: 10.1371/journal.pone.0333939 (PMC12510536; doi:10.1371/journal.pone.0333939)
Supplement: S2 File — (ZIP) [file pone.0333939.s002.zip › PVELAD/GELAN.xls]

## Sheet: results
epoch	metrics/precision(B)	metrics/recall(B)	metrics/mAP50(B)	metrics/mAP50-95(B)
1	0.00032	0.13603	0.0005	8e-05
2	0.60812	0.03704	0.00851	0.00128
3	0.81352	0.06667	0.02602	0.00812
4	0.41571	0.14719	0.00748	0.0014
5	0.00063	0.13158	0.00372	0.00068
6	0.40811	0.0367	0.01607	0.00407
7	0.00231	0.31871	0.02543	0.00468
8	0.45483	0.12819	0.03913	0.00841
9	0.77899	0.22515	0.20817	0.08155
10	0.51195	0.21131	0.10058	0.02632
11	0.48117	0.24481	0.08627	0.02477
12	0.50147	0.27806	0.19629	0.08983
13	0.51866	0.27411	0.20002	0.09026
14	0.49108	0.21337	0.11206	0.04261
15	0.4832	0.44124	0.30716	0.1458
16	0.41552	0.42864	0.26984	0.1255
17	0.62691	0.23939	0.3577	0.18037
18	0.48762	0.46755	0.33433	0.1579
19	0.39022	0.51903	0.34803	0.15757
20	0.17157	0.33452	0.258	0.12351
21	0.41292	0.38058	0.43941	0.189
22	0.45229	0.4768	0.53201	0.30063
23	0.35575	0.54392	0.39857	0.18766
24	0.40899	0.55019	0.53793	0.24177
25	0.33392	0.41426	0.366	0.14496
26	0.38492	0.57325	0.54098	0.30154
27	0.33303	0.36485	0.3679	0.1759
28	0.62978	0.39646	0.53552	0.27961
29	0.60919	0.37815	0.36235	0.18295
30	0.58	0.50156	0.53615	0.27346
31	0.42741	0.5365	0.49337	0.26513
32	0.53821	0.37736	0.36189	0.17528
33	0.49755	0.57365	0.5617	0.31194
34	0.52469	0.55112	0.56245	0.30104
35	0.43943	0.54813	0.58889	0.32339
36	0.48191	0.56738	0.59155	0.34195
37	0.70125	0.43215	0.5961	0.33328
38	0.50169	0.48729	0.54865	0.29181
39	0.57141	0.62539	0.62773	0.35005
40	0.60641	0.5821	0.62065	0.35846
41	0.59825	0.64784	0.65689	0.36424
42	0.68766	0.57262	0.65726	0.37252
43	0.62214	0.58845	0.64188	0.37715
44	0.6359	0.45269	0.4553	0.25091
45	0.63678	0.42311	0.50656	0.28138
46	0.62086	0.451	0.43064	0.24129
47	0.65481	0.47454	0.50319	0.26675
48	0.65992	0.57551	0.62358	0.35733
49	0.53827	0.56649	0.62704	0.36346
50	0.56513	0.57609	0.61707	0.36175
51	0.61487	0.43711	0.45949	0.24631
52	0.64122	0.64435	0.67168	0.3817
53	0.64153	0.45191	0.55388	0.30908
54	0.53348	0.53115	0.54751	0.32541
55	0.6601	0.51086	0.51926	0.27464
56	0.62907	0.58502	0.66517	0.38185
57	0.67705	0.64353	0.68937	0.40525
58	0.62313	0.63438	0.64429	0.37037
59	0.62987	0.66861	0.69806	0.41143
60	0.74696	0.46451	0.58078	0.33237
61	0.59771	0.50913	0.51661	0.28154
62	0.64505	0.65423	0.68887	0.4155
63	0.62342	0.55465	0.66914	0.41564
64	0.69414	0.45555	0.5029	0.28158
65	0.71506	0.47192	0.53983	0.31469
66	0.71187	0.58588	0.69455	0.41896
67	0.63129	0.6679	0.7006	0.43188
68	0.74376	0.65974	0.73558	0.44096
69	0.67245	0.57522	0.68027	0.39875
70	0.53315	0.62859	0.66259	0.39837
71	0.78413	0.46611	0.50997	0.30201
72	0.63941	0.72055	0.74069	0.46131
73	0.61486	0.64464	0.72405	0.4494
74	0.5656	0.57782	0.66862	0.39662
75	0.66448	0.52518	0.5539	0.31206
76	0.68303	0.72647	0.72687	0.4358
77	0.72846	0.70745	0.76386	0.45907
78	0.61131	0.44445	0.47313	0.26463
79	0.68916	0.68555	0.73781	0.45177
80	0.71265	0.50068	0.51836	0.2947
81	0.67027	0.59297	0.64553	0.38744
82	0.66642	0.5425	0.67015	0.39726
83	0.66115	0.56789	0.71328	0.43388
84	0.66955	0.62792	0.71675	0.43955
85	0.72059	0.50625	0.55786	0.34302
86	0.76056	0.6892	0.75421	0.4657
87	0.71339	0.69188	0.74683	0.46509
88	0.7395	0.54179	0.59252	0.36127
89	0.68928	0.64498	0.6843	0.42076
90	0.64785	0.4691	0.55083	0.30602
91	0.73036	0.67871	0.73344	0.45292
92	0.64125	0.55921	0.57868	0.33893
93	0.79106	0.72013	0.77934	0.45271
94	0.74215	0.71908	0.75711	0.46861
95	0.76923	0.53256	0.5799	0.35924
96	0.68901	0.68335	0.74035	0.44821
97	0.67737	0.60142	0.7167	0.4273
98	0.7466	0.63839	0.74981	0.45268
99	0.76639	0.53355	0.58034	0.34504
100	0.63391	0.68354	0.73616	0.45571
101	0.64061	0.57868	0.71018	0.43281
102	0.68875	0.49494	0.62367	0.37399
103	0.6907	0.48536	0.52229	0.31011
104	0.66846	0.61711	0.69054	0.42446
105	0.55359	0.51584	0.53475	0.29966
106	0.66345	0.65869	0.7228	0.43075
107	0.70052	0.65288	0.73416	0.44818
108	0.66429	0.61589	0.72438	0.4427
109	0.66722	0.68648	0.72491	0.45
110	0.71128	0.72262	0.77085	0.47831
111	0.59615	0.60857	0.68799	0.42622
112	0.76638	0.55384	0.61062	0.36678
113	0.74886	0.65842	0.74976	0.45683
114	0.75023	0.52206	0.5554	0.32387
115	0.69464	0.53818	0.67222	0.40075
116	0.71355	0.61154	0.73546	0.4561
117	0.76588	0.70061	0.76083	0.46486
118	0.71663	0.64387	0.73322	0.45392
119	0.7264	0.51605	0.59985	0.36239
120	0.64207	0.66177	0.71867	0.44955
121	0.71082	0.66544	0.7395	0.4652
122	0.72287	0.58985	0.70502	0.43833
123	0.80332	0.56013	0.71571	0.44326
124	0.69743	0.71383	0.75022	0.47469
125	0.75193	0.56208	0.68755	0.4261
126	0.6957	0.60516	0.69136	0.44317
127	0.84541	0.52173	0.58548	0.35414
128	0.68022	0.65972	0.72535	0.46208
129	0.6898	0.67218	0.74804	0.46911
130	0.65628	0.67405	0.71795	0.44805
131	0.77276	0.7094	0.74965	0.46933
132	0.73867	0.68059	0.75893	0.48275
133	0.64416	0.62662	0.70656	0.4512
134	0.78644	0.7042	0.77858	0.49429
135	0.7813	0.52592	0.57275	0.34583
136	0.65274	0.62739	0.69233	0.42406
137	0.78265	0.68565	0.76855	0.48295
138	0.68837	0.61306	0.70131	0.43834
139	0.70174	0.66429	0.71306	0.44888
140	0.81302	0.54793	0.65321	0.4091
141	0.74193	0.6635	0.75198	0.47599
142	0.72835	0.64282	0.72547	0.47167
143	0.78138	0.55416	0.6575	0.41081
144	0.76701	0.70435	0.76494	0.49637
145	0.75842	0.67952	0.75919	0.50133
146	0.72691	0.46831	0.54895	0.33173
147	0.65671	0.66832	0.74724	0.47129
148	0.8275	0.56923	0.67477	0.42088
149	0.77508	0.53875	0.65024	0.41297
150	0.6194	0.55261	0.57346	0.34041
151	0.66508	0.60128	0.68709	0.43798
152	0.74235	0.72686	0.76174	0.47538
153	0.77367	0.48853	0.56109	0.34921
154	0.76646	0.72971	0.78114	0.50213
155	0.75508	0.73005	0.77616	0.49323
156	0.77365	0.53372	0.57692	0.36124
157	0.77792	0.59818	0.65995	0.40654
158	0.65846	0.68608	0.74795	0.46802
159	0.76684	0.64616	0.72649	0.45996
160	0.73294	0.65439	0.74815	0.47254
161	0.81514	0.51258	0.69448	0.42065
162	0.71152	0.64171	0.73384	0.45739
163	0.66942	0.63772	0.71582	0.45036
164	0.81122	0.70176	0.7817	0.50235
165	0.80427	0.56403	0.63563	0.41186
166	0.80234	0.53841	0.63786	0.4034
167	0.64323	0.67037	0.7173	0.4639
168	0.67344	0.66919	0.74944	0.4903
169	0.71344	0.59937	0.7179	0.45342
170	0.70126	0.65001	0.72248	0.46156
171	0.8222	0.71968	0.80667	0.525
172	0.61354	0.60675	0.69772	0.43909
173	0.73022	0.61833	0.75035	0.47718
174	0.77723	0.69688	0.79192	0.51356
175	0.70366	0.6914	0.74695	0.46723
176	0.6736	0.65151	0.75035	0.47946
177	0.72624	0.57791	0.70396	0.45599
178	0.66256	0.63956	0.72476	0.45622
179	0.8019	0.68153	0.78214	0.49588
180	0.7418	0.63006	0.72685	0.45897
181	0.68538	0.58422	0.68885	0.42742
182	0.82727	0.71812	0.7985	0.52067
183	0.71387	0.5954	0.71964	0.46629
184	0.768	0.65799	0.76764	0.49401
185	0.76162	0.71613	0.77524	0.50675
186	0.74545	0.73973	0.78758	0.50806
187	0.73477	0.71887	0.78085	0.49842
188	0.78011	0.73891	0.79185	0.50543
189	0.83999	0.54565	0.71303	0.448
190	0.68971	0.63237	0.72886	0.47401
191	0.69543	0.72664	0.76292	0.49501
192	0.76693	0.53053	0.66856	0.4185
193	0.72265	0.69017	0.73959	0.47387
194	0.74736	0.67235	0.78481	0.48708
195	0.69598	0.62896	0.72147	0.45725
196	0.65742	0.62049	0.6972	0.44077
197	0.76004	0.71466	0.77344	0.49742
198	0.68254	0.62926	0.73677	0.45352
199	0.75097	0.71769	0.79511	0.51648
200	0.79295	0.74241	0.80086	0.52135
