# Supplementary material for: Fusion of crayfish optimization algorithm and MNS-YOLO for solar cell defect detection
Source: PLoS One. 2025 Oct 9;20(10):e0333939. doi: 10.1371/journal.pone.0333939 (PMC12510536; doi:10.1371/journal.pone.0333939)
Supplement: S2 File — (ZIP) [file pone.0333939.s002.zip › PVELAD/MNSYOLO.xls]

## Sheet: results
epoch	metrics/precision(B)	metrics/recall(B)	metrics/mAP50(B)	metrics/mAP50-95(B)
1	0.00047	0.1138	0.00229	0.00043
2	0.00145	0.14068	0.0036	0.00109
3	0.61475	0.016	0.00345	0.00058
4	0.81428	0.11111	0.04889	0.00922
5	0.00768	0.51543	0.10854	0.0409
6	0.2701	0.13954	0.06103	0.02713
7	0.44978	0.14489	0.09851	0.03396
8	0.41361	0.415	0.26815	0.10958
9	0.41904	0.35578	0.28547	0.13044
10	0.72548	0.16407	0.17121	0.06704
11	0.49202	0.42938	0.30885	0.15542
12	0.28227	0.13815	0.07166	0.02051
13	0.42553	0.27137	0.35898	0.15311
14	0.5391	0.30167	0.32434	0.15183
15	0.26982	0.43555	0.36866	0.18461
16	0.38125	0.5171	0.44087	0.20312
17	0.4456	0.39595	0.38366	0.16296
18	0.4848	0.48994	0.49612	0.22682
19	0.56937	0.46329	0.49957	0.24327
20	0.45013	0.45051	0.48589	0.22861
21	0.45974	0.46877	0.47804	0.22061
22	0.47798	0.5672	0.52787	0.24926
23	0.59676	0.53354	0.56107	0.26784
24	0.54827	0.40987	0.4726	0.20636
25	0.52857	0.4712	0.54343	0.24616
26	0.50239	0.46575	0.50576	0.2314
27	0.64624	0.45434	0.54305	0.25692
28	0.51217	0.52788	0.52287	0.25711
29	0.49664	0.57411	0.57101	0.2642
30	0.51399	0.33677	0.32347	0.13731
31	0.65858	0.39457	0.4786	0.22097
32	0.61564	0.55373	0.59647	0.2804
33	0.67194	0.59526	0.61703	0.30077
34	0.55902	0.34981	0.34702	0.15282
35	0.61512	0.5539	0.65005	0.30857
36	0.62763	0.63336	0.6665	0.32491
37	0.59844	0.60311	0.65984	0.32758
38	0.62424	0.55802	0.56456	0.27624
39	0.56317	0.47356	0.61568	0.30683
40	0.64853	0.55464	0.64216	0.31069
41	0.59866	0.57618	0.61584	0.29505
42	0.53165	0.55533	0.58225	0.26915
43	0.55228	0.53883	0.60962	0.29795
44	0.6282	0.57745	0.64475	0.32885
45	0.64631	0.55965	0.65577	0.30376
46	0.61131	0.62001	0.65788	0.31694
47	0.65214	0.46824	0.54873	0.24557
48	0.64331	0.49846	0.54847	0.25365
49	0.64757	0.60189	0.63738	0.32047
50	0.63365	0.46159	0.4884	0.22825
51	0.63069	0.54706	0.65879	0.32635
52	0.60502	0.54326	0.61001	0.28004
53	0.57813	0.59087	0.64998	0.3225
54	0.6694	0.62822	0.67866	0.33019
55	0.67791	0.65999	0.70956	0.35697
56	0.48623	0.46247	0.46874	0.22083
57	0.6153	0.59239	0.6945	0.35171
58	0.76258	0.46122	0.5305	0.23864
59	0.65907	0.52615	0.62361	0.31723
60	0.67238	0.65542	0.69567	0.36251
61	0.52888	0.63229	0.63205	0.30639
62	0.6881	0.58023	0.62594	0.3016
63	0.56903	0.59332	0.65911	0.32581
64	0.76206	0.4811	0.66108	0.34328
65	0.81632	0.48619	0.61244	0.29213
66	0.63476	0.64717	0.68366	0.35574
67	0.62454	0.61654	0.66684	0.3323
68	0.69201	0.44471	0.5448	0.23677
69	0.57304	0.51479	0.51483	0.24581
70	0.6607	0.63163	0.66627	0.34126
71	0.70624	0.55699	0.68243	0.34456
72	0.60414	0.62581	0.65091	0.3443
73	0.6309	0.60801	0.66471	0.34088
74	0.6443	0.62143	0.65666	0.36127
75	0.59888	0.46148	0.51466	0.2612
76	0.59805	0.50369	0.51517	0.23393
77	0.65888	0.66458	0.70358	0.37886
78	0.64185	0.63065	0.69907	0.39042
79	0.7513	0.5236	0.63061	0.35423
80	0.61164	0.54416	0.58074	0.3181
81	0.64227	0.47601	0.66368	0.38948
82	0.7037	0.66275	0.69751	0.39811
83	0.57306	0.64492	0.6647	0.39177
84	0.72665	0.64724	0.7162	0.4401
85	0.7071	0.64628	0.69356	0.36304
86	0.64636	0.50081	0.62594	0.3559
87	0.69131	0.65639	0.69415	0.4213
88	0.67714	0.61179	0.67668	0.40349
89	0.69778	0.68231	0.74488	0.44304
90	0.73374	0.66167	0.71786	0.43426
91	0.70351	0.68751	0.73564	0.43446
92	0.72819	0.56789	0.57272	0.34147
93	0.69402	0.70093	0.75271	0.45524
94	0.63709	0.64097	0.70528	0.42607
95	0.67914	0.60941	0.67632	0.41137
96	0.69803	0.71209	0.75773	0.46693
97	0.81532	0.5292	0.6348	0.36706
98	0.68712	0.63491	0.70532	0.42388
99	0.63459	0.66397	0.71439	0.42824
100	0.66796	0.61151	0.69943	0.41282
101	0.6367	0.57313	0.69637	0.40701
102	0.78253	0.7402	0.82182	0.54266
103	0.75836	0.71392	0.79511	0.52396
104	0.83298	0.71997	0.80385	0.53191
105	0.78804	0.75781	0.80464	0.53035
106	0.75821	0.75182	0.80237	0.52735
107	0.73494	0.72784	0.79563	0.52303
108	0.72741	0.73901	0.78925	0.51539
109	0.82072	0.74679	0.83412	0.54895
110	0.83434	0.70054	0.79797	0.52458
111	0.83819	0.74284	0.82454	0.54391
112	0.78521	0.7308	0.79347	0.524
113	0.73807	0.73104	0.79481	0.52435
114	0.77072	0.75606	0.81593	0.54109
115	0.78564	0.71414	0.80086	0.5282
116	0.777	0.7305	0.80774	0.53136
117	0.8447	0.68799	0.81342	0.53407
118	0.77211	0.74523	0.8001	0.52659
119	0.79671	0.7679	0.82052	0.55002
120	0.80235	0.70071	0.7685	0.50454
121	0.75462	0.71367	0.77228	0.51106
122	0.84441	0.76358	0.83307	0.55257
123	0.75254	0.71037	0.78171	0.51457
124	0.81759	0.66979	0.77412	0.50783
125	0.80027	0.74643	0.81479	0.53479
126	0.8028	0.75243	0.81576	0.53713
127	0.80654	0.70716	0.79428	0.52693
128	0.78107	0.70634	0.77789	0.51634
129	0.78336	0.70224	0.76526	0.51091
130	0.83858	0.7327	0.80504	0.5401
131	0.80535	0.76598	0.8169	0.55142
132	0.80819	0.76353	0.82086	0.54691
133	0.8053	0.75257	0.80487	0.5336
134	0.82071	0.67761	0.78511	0.51706
135	0.82443	0.72205	0.81582	0.5396
136	0.82068	0.72212	0.80694	0.53301
137	0.8053	0.71364	0.7884	0.52529
138	0.80644	0.74942	0.81367	0.54023
139	0.78405	0.76499	0.81119	0.53163
140	0.78291	0.73314	0.79407	0.51951
141	0.76309	0.74347	0.78338	0.51031
142	0.7525	0.75404	0.79541	0.51642
143	0.76755	0.75398	0.802	0.52444
144	0.7539	0.72706	0.79062	0.51672
145	0.75134	0.7289	0.78518	0.51228
146	0.75437	0.72272	0.78943	0.51723
147	0.75974	0.74238	0.79735	0.52224
148	0.78928	0.72434	0.79412	0.51907
149	0.71861	0.72562	0.77333	0.49064
150	0.75229	0.75998	0.80493	0.51475
151	0.73318	0.68384	0.78072	0.49628
152	0.78684	0.72009	0.80332	0.52539
153	0.77819	0.64091	0.76381	0.49042
154	0.84131	0.74703	0.8311	0.55179
155	0.72891	0.68705	0.77148	0.50793
156	0.73252	0.72987	0.78441	0.50623
157	0.7544	0.69262	0.76695	0.4881
158	0.80215	0.68036	0.77645	0.49567
159	0.75343	0.66731	0.7613	0.48453
160	0.83192	0.71619	0.80101	0.51118
161	0.76815	0.73807	0.79971	0.50536
162	0.77261	0.77072	0.7835	0.5042
163	0.68365	0.78564	0.74066	0.4702
164	0.82573	0.777	0.78682	0.49008
165	0.78482	0.8447	0.78365	0.49909
166	0.82095	0.77211	0.80796	0.51488
167	0.75874	0.79671	0.75605	0.48441
168	0.80656	0.80235	0.8168	0.56514
169	0.81933	0.75462	0.81573	0.55706
170	0.79731	0.84441	0.79086	0.53588
171	0.79857	0.75254	0.80568	0.49952
172	0.82712	0.81759	0.80441	0.51486
173	0.77949	0.80027	0.76874	0.48357
174	0.83513	0.8028	0.80599	0.51914
175	0.84485	0.80654	0.8154	0.51768
176	0.80994	0.78107	0.78363	0.49238
177	0.81599	0.78336	0.801	0.51035
178	0.79785	0.83858	0.83389	0.56843
179	0.77331	0.80535	0.77942	0.49086
180	0.75001	0.80819	0.7051	0.44819
181	0.76164	0.8053	0.79734	0.50486
182	0.81421	0.82071	0.84666	0.5715
183	0.81899	0.82443	0.82484	0.53245
184	0.83391	0.82068	0.83556	0.56221
185	0.78989	0.8053	0.82165	0.56073
186	0.76999	0.74985	0.80524	0.526
187	0.87839	0.75311	0.83772	0.56362
188	0.81278	0.66368	0.7779	0.50477
189	0.81784	0.72729	0.82242	0.55161
190	0.79254	0.72271	0.81221	0.54192
191	0.70511	0.69541	0.77495	0.4926
192	0.71782	0.77078	0.80905	0.52324
193	0.75938	0.6628	0.77437	0.4929
194	0.84742	0.75207	0.83705	0.57015
195	0.7999	0.75556	0.83416	0.55759
196	0.80165	0.74233	0.82974	0.53556
197	0.71546	0.74211	0.78249	0.50857
198	0.71064	0.74609	0.77842	0.50807
199	0.78564	0.765	0.82719	0.54222
200	0.88071	0.817362	0.84687	0.57254
