# Supplementary material for: Fusion of crayfish optimization algorithm and MNS-YOLO for solar cell defect detection
Source: PLoS One. 2025 Oct 9;20(10):e0333939. doi: 10.1371/journal.pone.0333939 (PMC12510536; doi:10.1371/journal.pone.0333939)
Supplement: S2 File — (ZIP) [file pone.0333939.s002.zip › PVELAD/RTDETRR50.xls]

## Sheet: results
epoch	metrics/precision(B)	metrics/recall(B)	metrics/mAP50(B)	metrics/mAP50-95(B)
1	0.00025	0.13603	0.00048	8e-05
2	0.00073	0.0314	0.00045	9e-05
3	0.60464	0.04504	0.00477	0.0017
4	0.80839	0.06667	0.00853	0.00279
5	0.66173	0.07562	0.04479	0.01209
6	0.72626	0.1003	0.10982	0.02566
7	0.33969	0.41087	0.1486	0.07967
8	0.84388	0.1037	0.05972	0.02029
9	0.53701	0.18278	0.1456	0.06045
10	0.27468	0.11783	0.04739	0.01926
11	0.77893	0.10416	0.13151	0.04442
12	0.40265	0.18189	0.18901	0.10083
13	0.67487	0.11203	0.10359	0.03651
14	0.45674	0.50926	0.36416	0.18834
15	0.42874	0.4262	0.36035	0.19183
16	0.7221	0.16918	0.36321	0.20602
17	0.99273	0.11852	0.17791	0.11071
18	0.54351	0.25806	0.22256	0.128
19	0.3604	0.49235	0.41437	0.23392
20	0.41276	0.48856	0.47833	0.27081
21	0.33912	0.4995	0.49267	0.27154
22	0.49672	0.39692	0.45412	0.26872
23	0.56066	0.31158	0.42944	0.24404
24	0.69431	0.31279	0.35088	0.19583
25	0.74279	0.51343	0.56224	0.32865
26	0.48061	0.37576	0.30881	0.1633
27	0.62721	0.34899	0.35991	0.20642
28	0.44211	0.53125	0.55981	0.30871
29	0.73962	0.32747	0.49683	0.26947
30	0.51316	0.55774	0.57849	0.322
31	0.56266	0.33049	0.35505	0.1859
32	0.61468	0.39527	0.41613	0.23684
33	0.54907	0.57967	0.60425	0.34052
34	0.3623	0.32604	0.29609	0.18187
35	0.55321	0.58279	0.57651	0.3496
36	0.48809	0.55475	0.57234	0.32643
37	0.61883	0.40936	0.43284	0.23482
38	0.51901	0.53422	0.55903	0.32027
39	0.68067	0.5467	0.62302	0.35754
40	0.57724	0.57934	0.57245	0.32754
41	0.65964	0.64249	0.68509	0.40576
42	0.45489	0.42951	0.43994	0.22636
43	0.72372	0.63777	0.68849	0.39624
44	0.67365	0.58164	0.63572	0.37094
45	0.6045	0.60783	0.62836	0.35765
46	0.56928	0.32071	0.39257	0.22691
47	0.63382	0.61971	0.64371	0.40281
48	0.61222	0.44261	0.49014	0.28341
49	0.56579	0.45024	0.59843	0.35078
50	0.54294	0.53864	0.66726	0.41268
51	0.64297	0.58635	0.64087	0.36402
52	0.62385	0.42053	0.45079	0.26163
53	0.60555	0.62844	0.66538	0.3967
54	0.58357	0.48732	0.51994	0.28494
55	0.73747	0.4838	0.541	0.3048
56	0.72384	0.49202	0.54445	0.31248
57	0.74862	0.5023	0.70289	0.41601
58	0.61776	0.4873	0.60605	0.36513
59	0.82712	0.45606	0.70587	0.41116
60	0.7247	0.67778	0.72475	0.43651
61	0.62506	0.65545	0.6987	0.42221
62	0.62414	0.50769	0.54514	0.32863
63	0.75279	0.66631	0.74027	0.44765
64	0.76535	0.62001	0.68904	0.41888
65	0.74802	0.52996	0.64618	0.38294
66	0.70577	0.61888	0.70225	0.42973
67	0.72471	0.53417	0.57257	0.33686
68	0.70796	0.61121	0.65125	0.37814
69	0.54597	0.50967	0.53807	0.30915
70	0.49419	0.45967	0.488	0.29194
71	0.70563	0.59603	0.70797	0.42913
72	0.69628	0.72642	0.75253	0.4658
73	0.57384	0.64873	0.69873	0.44001
74	0.78231	0.52906	0.65899	0.39979
75	0.69914	0.69768	0.75191	0.48122
76	0.45493	0.50327	0.51567	0.31393
77	0.53914	0.55585	0.50945	0.30666
78	0.67003	0.51902	0.69154	0.41629
79	0.48954	0.42798	0.43904	0.24365
80	0.68964	0.53835	0.62219	0.3745
81	0.72244	0.54112	0.68694	0.43247
82	0.74555	0.50644	0.56376	0.33163
83	0.70991	0.52494	0.59341	0.37733
84	0.63462	0.62501	0.70603	0.41674
85	0.6226	0.63331	0.7105	0.42603
86	0.71229	0.64943	0.73538	0.45625
87	0.75067	0.68277	0.77375	0.4785
88	0.71168	0.58773	0.71074	0.42783
89	0.81136	0.53916	0.70615	0.43573
90	0.685	0.43562	0.50599	0.31361
91	0.72788	0.6774	0.71978	0.46165
92	0.65677	0.57213	0.68663	0.41924
93	0.6309	0.70066	0.74468	0.46686
94	0.73421	0.65558	0.74818	0.47995
95	0.63316	0.45102	0.51865	0.3255
96	0.70811	0.72658	0.7662	0.47917
97	0.67013	0.54854	0.6976	0.43587
98	0.74064	0.52411	0.65061	0.41138
99	0.7435	0.58632	0.71828	0.43881
100	0.635	0.582	0.69342	0.42973
101	0.69143	0.57008	0.6967	0.43743
102	0.77101	0.67202	0.75135	0.46219
103	0.67789	0.61558	0.68385	0.42492
104	0.73643	0.70547	0.77984	0.50238
105	0.79436	0.52227	0.60118	0.37223
106	0.7359	0.59188	0.69549	0.43826
107	0.75335	0.64777	0.73479	0.45684
108	0.80005	0.70794	0.78451	0.48081
109	0.70084	0.63497	0.73821	0.46101
110	0.74084	0.52286	0.66404	0.41023
111	0.67439	0.55016	0.59723	0.36642
112	0.75006	0.70547	0.78704	0.50671
113	0.73219	0.6363	0.7182	0.44689
114	0.73942	0.69538	0.75331	0.49003
115	0.79802	0.66529	0.74443	0.48244
116	0.76422	0.59246	0.72259	0.46379
117	0.61436	0.69511	0.73156	0.46266
118	0.67956	0.51807	0.55839	0.34339
119	0.68845	0.54919	0.59853	0.37176
120	0.74603	0.56162	0.70301	0.43819
121	0.77315	0.57328	0.66495	0.40741
122	0.67739	0.64947	0.74424	0.47853
123	0.69943	0.62955	0.71415	0.45953
124	0.75355	0.74384	0.78618	0.5121
125	0.73763	0.53037	0.58652	0.36545
126	0.67722	0.66266	0.72366	0.46272
127	0.78274	0.71636	0.77511	0.493
128	0.61009	0.61804	0.65331	0.42803
129	0.71769	0.74539	0.79136	0.51931
130	0.72285	0.58723	0.5986	0.37956
131	0.75072	0.56823	0.6453	0.41533
132	0.75176	0.67704	0.78131	0.50648
133	0.79807	0.67225	0.78574	0.51678
134	0.76264	0.7206	0.78404	0.50736
135	0.67916	0.64819	0.75367	0.48993
136	0.64978	0.61243	0.71528	0.46154
137	0.7511	0.6668	0.72376	0.45757
138	0.73012	0.69611	0.75941	0.48563
139	0.74811	0.63546	0.73897	0.48262
140	0.75772	0.65235	0.74276	0.47937
141	0.78268	0.66385	0.75601	0.48364
142	0.70641	0.5714	0.62994	0.39659
143	0.73898	0.63713	0.74615	0.47843
144	0.82299	0.57764	0.65027	0.41421
145	0.68277	0.59858	0.69149	0.44505
146	0.7325	0.65613	0.7333	0.48214
147	0.76671	0.76309	0.79531	0.51116
148	0.78462	0.72468	0.79538	0.50714
149	0.67958	0.65665	0.74601	0.47402
150	0.72242	0.71991	0.78296	0.50715
151	0.68749	0.57377	0.59425	0.38352
152	0.8168	0.51608	0.61108	0.37998
153	0.68436	0.68826	0.72585	0.45354
154	0.71857	0.58852	0.65758	0.42293
155	0.7815	0.75045	0.81918	0.54785
156	0.68511	0.60547	0.7138	0.45801
157	0.71621	0.70124	0.76329	0.48685
158	0.80558	0.74116	0.82264	0.54218
159	0.71497	0.61632	0.73014	0.47257
160	0.71808	0.59558	0.6407	0.4073
161	0.72298	0.72119	0.77494	0.48666
162	0.77998	0.7567	0.82171	0.5385
163	0.73198	0.67321	0.78541	0.5036
164	0.69637	0.67899	0.76166	0.48169
165	0.82179	0.68307	0.79771	0.52292
166	0.69992	0.75106	0.78828	0.50858
167	0.81974	0.52122	0.62604	0.39927
168	0.77339	0.68145	0.78629	0.50626
169	0.8202	0.74611	0.81614	0.54157
170	0.74766	0.71689	0.77318	0.49547
171	0.76424	0.71004	0.78583	0.5159
172	0.7799	0.72422	0.79976	0.5148
173	0.70182	0.58805	0.70637	0.4445
174	0.82957	0.6995	0.79006	0.52031
175	0.83649	0.76079	0.82277	0.55162
176	0.76941	0.69742	0.77213	0.49748
177	0.73668	0.69339	0.77249	0.48991
178	0.86634	0.76928	0.8231	0.55423
179	0.76445	0.71848	0.77903	0.50549
180	0.70452	0.73801	0.77558	0.50907
181	0.68088	0.64767	0.7184	0.46477
182	0.67833	0.73604	0.79334	0.50556
183	0.79804	0.56818	0.73033	0.46068
184	0.77283	0.70451	0.79042	0.51939
185	0.75256	0.73628	0.78666	0.51158
186	0.73791	0.6833	0.76505	0.4892
187	0.7649	0.66217	0.75293	0.48738
188	0.74948	0.77669	0.80128	0.5088
189	0.78333	0.63852	0.76506	0.49315
190	0.75174	0.69423	0.76252	0.48748
191	0.75857	0.71406	0.78099	0.49624
192	0.80901	0.70702	0.77597	0.50252
193	0.72167	0.69644	0.76116	0.49027
194	0.82438	0.57514	0.63586	0.39736
195	0.80333	0.73716	0.79646	0.50922
196	0.83259	0.75285	0.82187	0.55787
197	0.76252	0.64563	0.73237	0.47285
198	0.71743	0.68714	0.75639	0.49934
199	0.84242	0.72091	0.81072	0.53297
200	0.77899	0.67013	0.77199	0.49761
