# Supplementary material for: Fusion of crayfish optimization algorithm and MNS-YOLO for solar cell defect detection
Source: PLoS One. 2025 Oct 9;20(10):e0333939. doi: 10.1371/journal.pone.0333939 (PMC12510536; doi:10.1371/journal.pone.0333939)
Supplement: S2 File — (ZIP) [file pone.0333939.s002.zip › PVELAD/YOLOv10.xls]

## Sheet: results
epoch	metrics/precision(B)	metrics/recall(B)	metrics/mAP50(B)	metrics/mAP50-95(B)
1	0.0001	0.09372	0.00015	7e-05
2	0.00054	0.12701	0.00072	9e-05
3	0.10345	0.00314	0.00215	0.00039
4	0.27568	0.06726	0.0867	0.06508
5	0.58366	0.07892	0.10822	0.09157
6	0.43819	0.1715	0.24131	0.16202
7	0.43988	0.23572	0.26482	0.17689
8	0.53913	0.2415	0.24909	0.18332
9	0.50089	0.21813	0.23366	0.18456
10	0.3599	0.18316	0.15047	0.11088
11	0.71258	0.24704	0.30089	0.22705
12	0.8091	0.20103	0.26227	0.17256
13	0.38654	0.32787	0.31379	0.22475
14	0.45456	0.33917	0.35259	0.24487
15	0.37865	0.44429	0.39426	0.26792
16	0.60189	0.40717	0.43969	0.29914
17	0.84616	0.15486	0.23535	0.17264
18	0.49095	0.41199	0.46964	0.31893
19	0.5038	0.43226	0.53717	0.33967
20	0.5498	0.3538	0.37885	0.26263
21	0.63666	0.40709	0.49674	0.33093
22	0.58705	0.47031	0.5083	0.34164
23	0.62582	0.41244	0.49219	0.33549
24	0.58494	0.41087	0.56854	0.36236
25	0.63111	0.35879	0.45856	0.31464
26	0.79782	0.28989	0.42721	0.29844
27	0.71629	0.47456	0.62352	0.39062
28	0.74348	0.42858	0.5173	0.34073
29	0.59084	0.53767	0.55027	0.38097
30	0.53861	0.56078	0.6281	0.40054
31	0.63814	0.43784	0.5182	0.35224
32	0.65631	0.42401	0.57661	0.38952
33	0.64282	0.43795	0.52686	0.36991
34	0.62173	0.51376	0.56135	0.37176
35	0.62179	0.5175	0.56283	0.39329
36	0.65307	0.42325	0.55499	0.37632
37	0.64944	0.44747	0.65705	0.44209
38	0.60903	0.5347	0.57624	0.39562
39	0.68115	0.48415	0.57971	0.39558
40	0.58284	0.53907	0.56932	0.3945
41	0.58296	0.55043	0.58437	0.4037
42	0.65658	0.5394	0.62197	0.41657
43	0.65198	0.56838	0.59256	0.41297
44	0.63093	0.53216	0.57066	0.39066
45	0.63165	0.51444	0.68882	0.44861
46	0.63373	0.54874	0.58522	0.40209
47	0.63812	0.56756	0.5873	0.40963
48	0.64532	0.51199	0.58523	0.40164
49	0.63306	0.58254	0.59361	0.41268
50	0.63155	0.58746	0.58694	0.41545
51	0.65134	0.55355	0.584	0.40987
52	0.67927	0.53891	0.58983	0.41172
53	0.66948	0.45715	0.54798	0.38758
54	0.63905	0.5527	0.58832	0.40074
55	0.61166	0.56252	0.59644	0.41993
56	0.61014	0.53633	0.61201	0.41991
57	0.6446	0.56758	0.60349	0.41755
58	0.62447	0.56563	0.60034	0.4155
59	0.67009	0.5237	0.59024	0.41707
60	0.66113	0.56023	0.59139	0.42056
61	0.6547	0.57511	0.60464	0.4277
62	0.66273	0.57551	0.60667	0.42431
63	0.67901	0.58468	0.61351	0.43485
64	0.65843	0.58667	0.60565	0.42965
65	0.67759	0.57262	0.61534	0.42643
66	0.6785	0.58825	0.61148	0.42517
67	0.6901	0.53794	0.63365	0.42947
68	0.70454	0.5864	0.60836	0.42514
69	0.66739	0.56911	0.61173	0.42556
70	0.62768	0.58967	0.60902	0.43431
71	0.62339	0.57898	0.60083	0.43026
72	0.69469	0.5638	0.60963	0.43217
73	0.64163	0.58781	0.62182	0.43835
74	0.69211	0.58999	0.61796	0.43158
75	0.68696	0.58545	0.63125	0.44241
76	0.73686	0.64387	0.68518	0.46219
77	0.75363	0.66547	0.74793	0.47596
78	0.75319	0.6733	0.70716	0.46579
79	0.72583	0.67867	0.80292	0.4901
80	0.76651	0.69339	0.71309	0.47165
81	0.74898	0.66371	0.80754	0.50187
82	0.72001	0.68396	0.71872	0.4747
83	0.76936	0.6669	0.81036	0.49938
84	0.7589	0.6926	0.7524	0.48825
85	0.77904	0.64609	0.81238	0.49658
86	0.77311	0.67754	0.81646	0.50063
87	0.76449	0.68962	0.72572	0.48166
88	0.75168	0.68631	0.71755	0.47929
89	0.74743	0.67933	0.74288	0.48641
90	0.7716	0.69041	0.77192	0.49823
91	0.76995	0.65622	0.72144	0.49211
92	0.75149	0.69833	0.72612	0.48837
93	0.78752	0.70371	0.75843	0.49774
94	0.75588	0.67842	0.72063	0.48467
95	0.76893	0.70302	0.72435	0.48464
96	0.78267	0.68116	0.73935	0.48421
97	0.76332	0.67278	0.73498	0.48823
98	0.76686	0.70386	0.7484	0.49137
99	0.76227	0.67543	0.72548	0.49009
100	0.78914	0.64875	0.72177	0.48149
101	0.76739	0.68566	0.72532	0.49259
102	0.80611	0.67221	0.72597	0.49571
103	0.79376	0.68201	0.72381	0.48856
104	0.79926	0.66738	0.7235	0.48833
105	0.80761	0.68985	0.74924	0.49752
106	0.80379	0.68113	0.74235	0.50026
107	0.79716	0.70752	0.75262	0.5006
108	0.78198	0.69227	0.75275	0.49624
109	0.79215	0.68899	0.74129	0.49433
110	0.78767	0.68903	0.73007	0.49253
111	0.77803	0.67539	0.72225	0.4873
112	0.78725	0.70759	0.73446	0.49301
113	0.80254	0.67875	0.72779	0.48951
114	0.79818	0.69489	0.73231	0.49186
115	0.7954	0.68036	0.72791	0.4965
116	0.78572	0.69554	0.74866	0.49957
117	0.78312	0.69228	0.75634	0.50023
118	0.78828	0.69125	0.73887	0.49549
119	0.79446	0.69087	0.73834	0.50089
120	0.78812	0.69029	0.73106	0.49413
121	0.7772	0.7169	0.74043	0.49566
122	0.78639	0.69326	0.7431	0.49588
123	0.75611	0.70476	0.73866	0.49673
124	0.7924	0.68686	0.74904	0.49865
125	0.7918	0.70227	0.74306	0.50142
126	0.80605	0.70452	0.75023	0.50116
127	0.76883	0.68584	0.73021	0.494
128	0.66019	0.70198	0.74731	0.50013
129	0.69254	0.69736	0.75749	0.50354
130	0.80345	0.68051	0.75631	0.50304
131	0.64509	0.79205	0.76734	0.50785
132	0.64993	0.84093	0.83102	0.51852
133	0.66823	0.83531	0.7793	0.51002
134	0.78395	0.70683	0.76679	0.50437
135	0.79259	0.70531	0.74283	0.4989
136	0.80279	0.69632	0.74879	0.50148
137	0.80075	0.69626	0.73753	0.50056
138	0.7722	0.71449	0.73101	0.49979
139	0.7934	0.70124	0.73705	0.50232
140	0.79294	0.69784	0.73392	0.5023
141	0.80883	0.6714	0.73291	0.49775
142	0.80231	0.66976	0.72961	0.49728
143	0.75921	0.72013	0.7317	0.49629
144	0.80052	0.67525	0.73429	0.49608
145	0.77983	0.69378	0.72756	0.49369
146	0.7995	0.69054	0.73611	0.4958
147	0.79461	0.695	0.73621	0.49714
148	0.79873	0.69578	0.73969	0.49824
149	0.803	0.70718	0.74225	0.49712
150	0.8072	0.68767	0.73791	0.49164
151	0.79984	0.69317	0.74745	0.49456
152	0.78743	0.6912	0.75201	0.49573
153	0.78341	0.71048	0.74974	0.4956
154	0.80256	0.68306	0.74975	0.49642
155	0.65061	0.82406	0.7617	0.5028
156	0.80957	0.69754	0.76652	0.50564
157	0.66242	0.83887	0.76418	0.50502
158	0.6742	0.82295	0.76675	0.50762
159	0.807	0.69269	0.7672	0.50657
160	0.78749	0.71029	0.75355	0.50491
161	0.78923	0.70864	0.75743	0.50336
162	0.7944	0.70473	0.75213	0.50478
163	0.80872	0.70011	0.75679	0.50667
164	0.79154	0.70289	0.75548	0.50376
165	0.80725	0.69644	0.75603	0.50415
166	0.80838	0.69781	0.75662	0.50484
167	0.81824	0.67613	0.7544	0.50484
168	0.79111	0.70833	0.75585	0.50919
169	0.79045	0.70718	0.75582	0.50855
170	0.80227	0.7085	0.75541	0.50748
171	0.80391	0.70245	0.75396	0.5079
172	0.80992	0.688	0.75226	0.50354
173	0.80687	0.69381	0.75237	0.50386
174	0.80105	0.70795	0.75604	0.5066
175	0.81118	0.69965	0.76376	0.50652
176	0.81782	0.69972	0.76445	0.50658
177	0.82174	0.69742	0.75643	0.5069
178	0.81756	0.69435	0.74823	0.50611
179	0.81123	0.69449	0.75132	0.50596
180	0.81737	0.68628	0.7461	0.50573
181	0.81199	0.68821	0.74251	0.50356
182	0.80963	0.69875	0.74182	0.50289
183	0.79835	0.70937	0.74303	0.50348
184	0.81218	0.69701	0.74106	0.50159
185	0.81347	0.69552	0.73892	0.50243
186	0.8099	0.70126	0.74068	0.50121
187	0.81718	0.69113	0.73958	0.50132
188	0.81441	0.69265	0.73739	0.50108
189	0.80614	0.69057	0.73448	0.50021
190	0.79838	0.69576	0.73382	0.50046
191	0.79799	0.69682	0.73709	0.50198
192	0.79449	0.70647	0.73564	0.50093
193	0.79974	0.7001	0.73242	0.49879
194	0.8029	0.69058	0.73241	0.49987
195	0.80178	0.69283	0.73322	0.50018
196	0.79237	0.70001	0.73281	0.4984
197	0.79362	0.70596	0.73448	0.49984
198	0.81364	0.68451	0.73704	0.49902
199	0.81194	0.69117	0.73736	0.49946
200	0.81388	0.68995	0.73775	0.49971
