# Supplementary material for: Fusion of crayfish optimization algorithm and MNS-YOLO for solar cell defect detection
Source: PLoS One. 2025 Oct 9;20(10):e0333939. doi: 10.1371/journal.pone.0333939 (PMC12510536; doi:10.1371/journal.pone.0333939)
Supplement: S2 File — (ZIP) [file pone.0333939.s002.zip › PVELAD/YOLOv11.xls]

## Sheet: results
epoch	metrics/precision(B)	metrics/recall(B)	metrics/mAP50(B)	metrics/mAP50-95(B)
1	0.68905	0.10638	0.23331	0.1165
2	0.57272	0.3099	0.23467	0.17687
3	0.63616	0.30572	0.31339	0.17455
4	0.77517	0.3553	0.39999	0.24978
5	0.88913	0.17849	0.22915	0.18272
6	0.52731	0.35373	0.37675	0.25102
7	0.32973	0.3395	0.33726	0.13633
8	0.58565	0.49851	0.52847	0.30586
9	0.59508	0.42644	0.47511	0.27695
10	0.57734	0.52016	0.54782	0.33726
11	0.6589	0.3501	0.49159	0.32332
12	0.72829	0.41028	0.48563	0.30896
13	0.66998	0.54573	0.66508	0.41782
14	0.64313	0.55019	0.66039	0.38902
15	0.67737	0.57582	0.69221	0.41941
16	0.6403	0.61557	0.69535	0.4158
17	0.67161	0.5988	0.67988	0.39517
18	0.60707	0.67998	0.68031	0.39454
19	0.61098	0.71933	0.75273	0.45319
20	0.65252	0.71558	0.71701	0.4495
21	0.69362	0.64609	0.70132	0.4089
22	0.64534	0.54003	0.57534	0.36941
23	0.75722	0.66875	0.71008	0.43579
24	0.76974	0.74829	0.73077	0.45239
25	0.69725	0.70096	0.68858	0.42734
26	0.71918	0.66611	0.72451	0.44138
27	0.71468	0.66577	0.67014	0.41251
28	0.74471	0.44734	0.59843	0.37245
29	0.74806	0.63186	0.68275	0.43832
30	0.86721	0.66411	0.74112	0.46054
31	0.70727	0.68873	0.72465	0.44524
32	0.82508	0.75842	0.78205	0.498
33	0.79863	0.69197	0.78999	0.49299
34	0.78465	0.71233	0.75482	0.46471
35	0.7713	0.71312	0.76469	0.47108
36	0.69248	0.64303	0.7243	0.45896
37	0.81906	0.67658	0.80101	0.49563
38	0.76515	0.61012	0.71153	0.45686
39	0.83978	0.70805	0.8051	0.48705
40	0.84245	0.70567	0.77275	0.48671
41	0.73647	0.73418	0.78322	0.47773
42	0.83549	0.69745	0.76272	0.48811
43	0.67987	0.61559	0.63212	0.42742
44	0.73471	0.65361	0.72493	0.46153
45	0.72467	0.67748	0.74443	0.48078
46	0.84029	0.7313	0.78142	0.47928
47	0.7552	0.71983	0.75557	0.47658
48	0.7609	0.75947	0.75768	0.48116
49	0.6826	0.73329	0.75394	0.49107
50	0.64895	0.76039	0.72333	0.47841
51	0.83428	0.70386	0.7546	0.47873
52	0.82676	0.7151	0.77578	0.49685
53	0.79771	0.70137	0.78395	0.4967
54	0.82016	0.71294	0.77737	0.50211
55	0.85303	0.62107	0.78373	0.4929
56	0.82177	0.73271	0.7788	0.50044
57	0.83438	0.72182	0.78301	0.49712
58	0.83233	0.7747	0.79311	0.51667
59	0.84421	0.71215	0.7788	0.50356
60	0.85129	0.74732	0.79241	0.51207
61	0.71266	0.75558	0.78317	0.51257
62	0.83684	0.78336	0.80824	0.50999
63	0.7993	0.73735	0.7733	0.50367
64	0.72663	0.73903	0.79897	0.51965
65	0.8315	0.76667	0.81277	0.52143
66	0.83083	0.72941	0.7839	0.49796
67	0.74332	0.73976	0.78965	0.50603
68	0.77855	0.74726	0.78754	0.51104
69	0.84936	0.76545	0.80119	0.52846
70	0.73001	0.74197	0.79084	0.51479
71	0.65305	0.76527	0.76342	0.49909
72	0.87507	0.75534	0.81479	0.52457
73	0.74876	0.76674	0.79596	0.51046
74	0.81587	0.78975	0.8145	0.54769
75	0.86507	0.73393	0.79529	0.52405
76	0.75382	0.75245	0.80828	0.51922
77	0.77028	0.75642	0.80813	0.52484
78	0.69844	0.76553	0.78095	0.5105
79	0.75537	0.75418	0.80648	0.52261
80	0.75305	0.75485	0.7998	0.52312
81	0.84939	0.762	0.80317	0.51241
82	0.73085	0.75505	0.77295	0.494
83	0.82501	0.80404	0.79957	0.52008
84	0.6885	0.71472	0.73168	0.49841
85	0.82213	0.72678	0.7801	0.49851
86	0.74074	0.79758	0.81637	0.53297
87	0.84265	0.77565	0.81382	0.53298
88	0.75173	0.74916	0.80447	0.53492
89	0.74121	0.78915	0.80433	0.52854
90	0.72328	0.80832	0.81123	0.53743
91	0.78494	0.80611	0.8069	0.54106
92	0.75116	0.78965	0.81069	0.53101
93	0.72618	0.7951	0.81562	0.53582
94	0.84197	0.7761	0.82328	0.54662
95	0.74479	0.80028	0.80753	0.53738
96	0.73287	0.77838	0.80024	0.53105
97	0.8563	0.7736	0.80129	0.52903
98	0.71902	0.78935	0.79589	0.53881
99	0.7306	0.81075	0.81684	0.5531
100	0.84371	0.77569	0.80901	0.54245
101	0.71992	0.78735	0.80369	0.5292
102	0.75959	0.76883	0.81085	0.53919
103	0.73577	0.7755	0.8006	0.52779
104	0.85686	0.77527	0.82027	0.54541
105	0.75113	0.76449	0.82869	0.53579
106	0.8422	0.78873	0.82716	0.54916
107	0.76935	0.78084	0.81877	0.54749
108	0.7727	0.76586	0.82034	0.54597
109	0.75149	0.75775	0.8073	0.53789
110	0.8497	0.78877	0.81289	0.54622
111	0.76833	0.7819	0.82089	0.54058
112	0.8474	0.77785	0.81298	0.53663
113	0.74498	0.77732	0.81638	0.53403
114	0.73144	0.79011	0.81518	0.54683
115	0.74737	0.78686	0.80656	0.53502
116	0.75309	0.80146	0.80044	0.5329
117	0.75481	0.79238	0.80754	0.5451
118	0.75896	0.79288	0.82236	0.55589
119	0.75801	0.79646	0.83102	0.55486
120	0.7775	0.80735	0.82777	0.55399
121	0.87617	0.78711	0.83585	0.56923
122	0.76768	0.78944	0.82637	0.55955
123	0.77098	0.75282	0.82076	0.55346
124	0.78101	0.76418	0.81899	0.54849
125	0.7692	0.79174	0.83077	0.5623
126	0.78011	0.77875	0.83216	0.55955
127	0.76483	0.78013	0.82035	0.55386
128	0.77429	0.79501	0.82454	0.55618
129	0.76326	0.79852	0.82091	0.55219
130	0.76265	0.79216	0.82233	0.54808
131	0.75123	0.79844	0.82384	0.55418
132	0.85954	0.80026	0.82492	0.55743
133	0.77387	0.7799	0.82433	0.55826
134	0.75512	0.80274	0.81952	0.55268
135	0.76484	0.7895	0.81763	0.55118
136	0.76868	0.77881	0.81987	0.55136
137	0.87653	0.78439	0.82871	0.5618
138	0.7603	0.79721	0.82673	0.5607
139	0.7637	0.80291	0.82704	0.55511
140	0.77118	0.78486	0.82397	0.55513
141	0.77252	0.79168	0.82699	0.55946
142	0.76612	0.79	0.82788	0.5594
143	0.75825	0.79608	0.82917	0.56168
144	0.75363	0.81468	0.83024	0.55284
145	0.76102	0.80292	0.83134	0.56111
146	0.74357	0.8161	0.83315	0.56665
147	0.7452	0.80091	0.83187	0.56634
148	0.76376	0.7883	0.83305	0.56844
149	0.76355	0.796	0.83174	0.56468
150	0.75176	0.80519	0.82673	0.56449
151	0.7678	0.77875	0.82747	0.56437
152	0.75901	0.8003	0.82922	0.56454
153	0.76204	0.80407	0.82968	0.56869
154	0.76419	0.8094	0.83166	0.5663
155	0.76816	0.80609	0.83481	0.57101
156	0.75831	0.80564	0.83248	0.56636
157	0.75778	0.79983	0.83081	0.56793
158	0.75161	0.80649	0.83065	0.5657
159	0.74671	0.81823	0.83016	0.5627
160	0.74573	0.80652	0.83098	0.56254
161	0.75361	0.80974	0.83281	0.56385
162	0.76904	0.7861	0.8303	0.56387
163	0.76178	0.78679	0.82888	0.56273
164	0.76679	0.78891	0.82908	0.56226
165	0.77007	0.79101	0.82792	0.56375
166	0.74724	0.80079	0.83086	0.56569
167	0.76287	0.78542	0.82899	0.56402
168	0.75862	0.79483	0.82779	0.56438
169	0.76793	0.7926	0.83275	0.56646
170	0.76875	0.79257	0.83112	0.56119
171	0.76626	0.79024	0.83092	0.56243
172	0.77556	0.79141	0.83239	0.56719
173	0.77386	0.78895	0.83297	0.56757
174	0.77011	0.78545	0.83245	0.56721
175	0.76648	0.78415	0.83171	0.56613
176	0.75957	0.7858	0.83019	0.56526
177	0.75994	0.79085	0.83002	0.5657
178	0.76242	0.78652	0.82953	0.56763
179	0.75381	0.79355	0.82913	0.56726
180	0.76144	0.78753	0.82964	0.56756
181	0.76861	0.78063	0.82928	0.56719
182	0.76428	0.77476	0.82875	0.56487
183	0.74083	0.80638	0.82978	0.56377
184	0.7472	0.7901	0.82952	0.56577
185	0.75918	0.78846	0.82845	0.56557
186	0.7606	0.78731	0.82822	0.56587
187	0.76232	0.78734	0.8281	0.56659
188	0.76717	0.78054	0.82832	0.56815
189	0.77156	0.78307	0.8288	0.56874
190	0.7809	0.78299	0.82825	0.56595
191	0.76365	0.78811	0.82838	0.56635
192	0.7637	0.79117	0.82908	0.56615
193	0.76355	0.79004	0.82879	0.56567
194	0.77298	0.77861	0.82982	0.56584
195	0.77535	0.77729	0.82956	0.56667
196	0.7744	0.77707	0.83091	0.56655
197	0.77235	0.78173	0.83091	0.56637
198	0.76943	0.78275	0.83129	0.56668
199	0.76732	0.78187	0.83102	0.56605
200	0.77285	0.7782	0.83146	0.56587
