# Supplementary material for: Fusion of crayfish optimization algorithm and MNS-YOLO for solar cell defect detection
Source: PLoS One. 2025 Oct 9;20(10):e0333939. doi: 10.1371/journal.pone.0333939 (PMC12510536; doi:10.1371/journal.pone.0333939)
Supplement: S2 File — (ZIP) [file pone.0333939.s002.zip › PVELAD/YOLOv5.xls]

## Sheet: results
epoch	metrics/precision(B)	metrics/recall(B)	metrics/mAP50(B)	metrics/mAP50-95(B)
1	0.96467	0.02108	0.03543	0.01069
2	0.82536	0.18526	0.04183	0.01284
3	0.52345	0.04126	0.02222	0.01119
4	0.48673	0.23047	0.19495	0.12994
5	0.47718	0.28787	0.27255	0.19584
6	0.34583	0.27254	0.24221	0.18374
7	0.36259	0.26695	0.25153	0.18425
8	0.45151	0.27421	0.29978	0.21159
9	0.44084	0.33023	0.34455	0.23447
10	0.44278	0.33068	0.3525	0.2268
11	0.39302	0.3003	0.30906	0.22121
12	0.4088	0.32722	0.36246	0.25024
13	0.51388	0.37922	0.40423	0.28072
14	0.42812	0.36482	0.36622	0.25153
15	0.64997	0.38251	0.47688	0.30903
16	0.5165	0.39898	0.46177	0.29683
17	0.48427	0.41329	0.46588	0.30514
18	0.55506	0.40736	0.48332	0.31033
19	0.53188	0.44135	0.49778	0.31819
20	0.6311	0.43603	0.49402	0.32294
21	0.63339	0.44874	0.53894	0.33319
22	0.70217	0.47979	0.51366	0.33138
23	0.62626	0.45536	0.50752	0.33141
24	0.66663	0.42612	0.52759	0.34088
25	0.66091	0.45211	0.6189	0.34796
26	0.67003	0.41914	0.55806	0.35647
27	0.63638	0.48619	0.55378	0.3512
28	0.6152	0.53077	0.5645	0.36044
29	0.61945	0.48718	0.54272	0.35291
30	0.63465	0.48806	0.54846	0.34912
31	0.76918	0.4566	0.56775	0.36313
32	0.62927	0.49758	0.54863	0.35506
33	0.66983	0.43718	0.56148	0.33929
34	0.635	0.48414	0.57765	0.36475
35	0.67789	0.42785	0.56467	0.36158
36	0.69171	0.44355	0.57462	0.35666
37	0.67397	0.50804	0.58782	0.37276
38	0.65197	0.52242	0.57572	0.36888
39	0.60448	0.53156	0.566	0.38119
40	0.68939	0.41746	0.56284	0.35874
41	0.65569	0.54226	0.58637	0.37734
42	0.7591	0.48843	0.57908	0.35964
43	0.63949	0.53001	0.59966	0.38313
44	0.71045	0.58023	0.6861	0.41098
45	0.70938	0.65111	0.67731	0.40322
46	0.67259	0.64117	0.66043	0.40845
47	0.64412	0.63015	0.71169	0.43191
48	0.72667	0.64331	0.76021	0.42612
49	0.70017	0.63096	0.68045	0.39851
50	0.72418	0.60748	0.695	0.42773
51	0.69851	0.66632	0.72126	0.41314
52	0.73974	0.64411	0.70757	0.44503
53	0.71545	0.6716	0.74408	0.44675
54	0.69303	0.66975	0.7151	0.43936
55	0.71904	0.66673	0.69866	0.43367
56	0.71405	0.64137	0.70247	0.41467
57	0.74962	0.65997	0.70955	0.44846
58	0.71687	0.68056	0.71874	0.43304
59	0.60422	0.83586	0.74544	0.45704
60	0.65646	0.79787	0.80714	0.4677
61	0.74567	0.65056	0.68554	0.43233
62	0.71749	0.67038	0.69473	0.43072
63	0.58863	0.7909	0.74145	0.4403
64	0.6986	0.68858	0.71757	0.43829
65	0.71995	0.6607	0.71568	0.44099
66	0.74274	0.66556	0.70316	0.4356
67	0.78392	0.64829	0.72017	0.45559
68	0.64985	0.68841	0.70796	0.45644
69	0.73336	0.66884	0.71015	0.44234
70	0.74276	0.64784	0.70708	0.43216
71	0.73325	0.67499	0.70947	0.43534
72	0.74774	0.6631	0.70651	0.44877
73	0.76334	0.64707	0.81092	0.47299
74	0.74214	0.71415	0.73794	0.45371
75	0.74747	0.67585	0.7146	0.45287
76	0.62687	0.70054	0.70856	0.45259
77	0.78025	0.66737	0.73854	0.45886
78	0.7514	0.70493	0.72375	0.45654
79	0.73912	0.68832	0.70966	0.45536
80	0.74792	0.66768	0.71248	0.45153
81	0.72627	0.67427	0.74944	0.46557
82	0.76267	0.67601	0.73671	0.46633
83	0.72575	0.68565	0.70035	0.44868
84	0.7543	0.68873	0.81843	0.47505
85	0.74254	0.67591	0.71086	0.45815
86	0.75789	0.67989	0.74952	0.46057
87	0.76559	0.65189	0.70841	0.45323
88	0.74696	0.66837	0.69872	0.44714
89	0.74037	0.68684	0.71505	0.45526
90	0.736	0.70219	0.71022	0.4521
91	0.74914	0.65427	0.69991	0.45155
92	0.72641	0.72573	0.70337	0.45511
93	0.72034	0.70975	0.71451	0.4541
94	0.72181	0.68049	0.69974	0.45779
95	0.73223	0.69219	0.711	0.46376
96	0.74141	0.71207	0.71828	0.46127
97	0.73701	0.71049	0.71619	0.46215
98	0.75404	0.68492	0.70996	0.44821
99	0.74337	0.70042	0.69905	0.45485
100	0.75313	0.69099	0.70672	0.45435
101	0.74978	0.70755	0.70411	0.45258
102	0.74804	0.69804	0.70473	0.45346
103	0.76104	0.6804	0.71849	0.46149
104	0.73812	0.7214	0.73163	0.46382
105	0.75031	0.72037	0.74147	0.4689
106	0.78386	0.67265	0.71844	0.46366
107	0.78267	0.67929	0.72625	0.46479
108	0.75043	0.70453	0.71872	0.46087
109	0.74645	0.7176	0.70688	0.45799
110	0.74451	0.70344	0.70233	0.45734
111	0.74932	0.71676	0.7163	0.46603
112	0.79325	0.69099	0.72768	0.465
113	0.67651	0.67856	0.72454	0.46349
114	0.77568	0.67089	0.7196	0.46606
115	0.76306	0.70842	0.71682	0.4645
116	0.75246	0.70945	0.70696	0.461
117	0.75569	0.69517	0.7197	0.47109
118	0.74953	0.71594	0.71398	0.46053
119	0.75102	0.71003	0.72703	0.46658
120	0.74887	0.71776	0.71804	0.4636
121	0.76908	0.68336	0.71968	0.46466
122	0.74411	0.70146	0.70244	0.46225
123	0.76509	0.67981	0.70229	0.46204
124	0.73148	0.72014	0.70211	0.45514
125	0.74971	0.69746	0.70334	0.45711
126	0.74257	0.716	0.70989	0.46386
127	0.76005	0.69594	0.71223	0.46212
128	0.7565	0.70584	0.71229	0.46212
129	0.76104	0.68372	0.70898	0.45848
130	0.7616	0.69591	0.70839	0.46362
131	0.77405	0.70685	0.71254	0.46582
132	0.77386	0.69851	0.71735	0.46512
133	0.76503	0.69774	0.70932	0.46451
134	0.77087	0.69024	0.71311	0.4639
135	0.76351	0.688	0.71632	0.46255
136	0.77272	0.68525	0.71658	0.46234
137	0.77886	0.68314	0.70956	0.45705
138	0.77292	0.68339	0.71872	0.467
139	0.79269	0.66106	0.72195	0.46592
140	0.75109	0.72205	0.71758	0.46909
141	0.75767	0.69972	0.70895	0.46318
142	0.78503	0.68495	0.70853	0.46358
143	0.7874	0.67825	0.71284	0.46568
144	0.75548	0.71867	0.71344	0.46795
145	0.75436	0.72436	0.71154	0.46819
146	0.75661	0.70595	0.70846	0.4677
147	0.75638	0.7089	0.71126	0.46166
148	0.76931	0.70194	0.7139	0.46574
149	0.76997	0.69697	0.71061	0.46379
150	0.75719	0.71034	0.71293	0.46424
151	0.76159	0.70256	0.71998	0.46462
152	0.76082	0.71104	0.71554	0.46552
153	0.76162	0.72111	0.71193	0.46647
154	0.76203	0.71882	0.71642	0.46777
155	0.75908	0.71996	0.71831	0.47075
156	0.76051	0.71518	0.72023	0.4698
157	0.75789	0.71015	0.71255	0.46646
158	0.78007	0.68658	0.71341	0.46349
159	0.77689	0.68659	0.71498	0.46501
160	0.77386	0.68505	0.71041	0.46678
161	0.75746	0.69757	0.71306	0.46647
162	0.76925	0.69176	0.7126	0.46727
163	0.77306	0.68497	0.71688	0.46731
164	0.74988	0.71795	0.71437	0.46585
165	0.75922	0.71727	0.70747	0.46337
166	0.76083	0.71518	0.70618	0.46361
167	0.76148	0.70792	0.70858	0.46488
168	0.74501	0.72054	0.70689	0.46415
169	0.74517	0.72677	0.7129	0.46411
170	0.74036	0.727	0.71065	0.46631
171	0.73767	0.72821	0.70976	0.46614
172	0.78519	0.67412	0.71442	0.46856
173	0.73903	0.73119	0.71148	0.46624
174	0.77822	0.67952	0.71204	0.4675
175	0.78311	0.67377	0.71289	0.46879
176	0.78957	0.67505	0.71771	0.4712
177	0.78623	0.67903	0.71879	0.47205
178	0.77323	0.6899	0.71658	0.4707
179	0.77394	0.68526	0.71485	0.47053
180	0.77318	0.69357	0.71649	0.46919
181	0.786	0.6792	0.71683	0.46991
182	0.773	0.68481	0.7176	0.47054
183	0.78395	0.68622	0.71793	0.46936
184	0.79	0.67934	0.71939	0.46941
