# Supplementary material for: Fusion of crayfish optimization algorithm and MNS-YOLO for solar cell defect detection
Source: PLoS One. 2025 Oct 9;20(10):e0333939. doi: 10.1371/journal.pone.0333939 (PMC12510536; doi:10.1371/journal.pone.0333939)
Supplement: S2 File — (ZIP) [file pone.0333939.s002.zip › PVELAD/YOLOv6.xls]

## Sheet: results
epoch	metrics/precision(B)	metrics/recall(B)	metrics/mAP50(B)	metrics/mAP50-95(B)
1	0.84383	0.00314	0.03024	0.01366
2	0.89884	0.18116	0.10649	0.06336
3	0.00046	0.00471	0.00048	0.00016
4	0.51023	0.22691	0.23767	0.18874
5	0.46684	0.274	0.24876	0.1829
6	0.52003	0.23884	0.22598	0.17637
7	0.5368	0.2606	0.30377	0.21857
8	0.28058	0.30438	0.27533	0.19903
9	0.55272	0.27182	0.32729	0.23347
10	0.44956	0.34847	0.35592	0.24143
11	0.45192	0.31749	0.34086	0.242
12	0.53166	0.29091	0.36537	0.24753
13	0.4575	0.3583	0.38374	0.25756
14	0.6046	0.35562	0.38482	0.25193
15	0.56812	0.32316	0.3447	0.23679
16	0.58131	0.37386	0.40379	0.26125
17	0.58007	0.36906	0.38042	0.25241
18	0.59566	0.38711	0.41413	0.27902
19	0.54567	0.40407	0.43025	0.28751
20	0.48718	0.40857	0.43639	0.29075
21	0.52872	0.40323	0.41738	0.28036
22	0.54695	0.41508	0.44957	0.30398
23	0.57383	0.42422	0.44917	0.30016
24	0.42056	0.41068	0.42923	0.2867
25	0.46986	0.44513	0.46855	0.31226
26	0.5788	0.39595	0.45066	0.29516
27	0.58949	0.44666	0.4808	0.31472
28	0.56631	0.47474	0.48813	0.32042
29	0.65925	0.46223	0.4824	0.31346
30	0.66611	0.45276	0.49659	0.32487
31	0.64484	0.46367	0.50193	0.33964
32	0.70161	0.43991	0.52521	0.35625
33	0.6871	0.45718	0.50594	0.33159
34	0.72475	0.39724	0.50111	0.33677
35	0.63776	0.39079	0.41822	0.29221
36	0.68498	0.43675	0.4917	0.3246
37	0.70666	0.47258	0.51452	0.34125
38	0.70043	0.46137	0.52785	0.35022
39	0.66482	0.47639	0.52514	0.35106
40	0.69108	0.45767	0.53274	0.35835
41	0.69532	0.48266	0.55778	0.37092
42	0.72094	0.40591	0.54886	0.35392
43	0.70709	0.46215	0.57917	0.37776
44	0.69045	0.4315	0.51153	0.34521
45	0.67518	0.46594	0.52178	0.35054
46	0.69169	0.45389	0.56205	0.37587
47	0.70405	0.43314	0.53258	0.35546
48	0.71381	0.46419	0.57618	0.38074
49	0.66376	0.49922	0.57833	0.38079
50	0.69019	0.48315	0.57372	0.38509
51	0.64536	0.5605	0.60092	0.39759
52	0.68712	0.47144	0.59736	0.3977
53	0.64203	0.49162	0.55633	0.36933
54	0.70702	0.49285	0.58391	0.39
55	0.68938	0.4862	0.59856	0.39078
56	0.69933	0.47197	0.57663	0.38683
57	0.69725	0.43393	0.56721	0.37046
58	0.55066	0.54938	0.59966	0.40415
59	0.56445	0.54005	0.59482	0.39454
60	0.54512	0.57524	0.59921	0.40291
61	0.69134	0.54532	0.6069	0.40454
62	0.53398	0.54713	0.59211	0.38999
63	0.57077	0.54658	0.61513	0.40058
64	0.69437	0.55079	0.60715	0.39991
65	0.49621	0.57679	0.60875	0.39974
66	0.55693	0.57039	0.61909	0.40494
67	0.54204	0.58915	0.62652	0.40959
68	0.54721	0.57808	0.61652	0.41406
69	0.5458	0.54676	0.60013	0.40645
70	0.70475	0.47402	0.58432	0.38365
71	0.56323	0.5851	0.6206	0.41346
72	0.57299	0.55037	0.60966	0.40294
73	0.58034	0.62116	0.65436	0.42823
74	0.6669	0.5632	0.63521	0.4086
75	0.71682	0.48804	0.62307	0.41141
76	0.62199	0.58978	0.62522	0.41724
77	0.66837	0.59101	0.62698	0.4211
78	0.5486	0.5842	0.63018	0.41554
79	0.5462	0.59767	0.6282	0.41915
80	0.60043	0.55991	0.64209	0.41179
81	0.55185	0.5855	0.63566	0.41729
82	0.66523	0.59618	0.62944	0.41772
83	0.65381	0.58179	0.64528	0.42393
84	0.6771	0.59144	0.63326	0.42599
85	0.5422	0.58856	0.64146	0.41983
86	0.58472	0.573	0.63132	0.41905
87	0.59961	0.56388	0.63802	0.42255
88	0.53254	0.58529	0.62774	0.42209
89	0.57913	0.55387	0.61847	0.41471
90	0.57136	0.59096	0.63542	0.40746
91	0.68847	0.57023	0.61419	0.41336
92	0.58878	0.59067	0.63608	0.42081
93	0.57972	0.58949	0.63457	0.41798
94	0.64638	0.61397	0.63677	0.41772
95	0.58696	0.67897	0.66808	0.435
96	0.61977	0.56206	0.65751	0.4311
97	0.5849	0.58216	0.63576	0.42321
98	0.57148	0.59138	0.64135	0.42801
99	0.59627	0.59658	0.63995	0.42773
100	0.57801	0.58811	0.63664	0.4228
101	0.59298	0.59996	0.64075	0.42117
102	0.68909	0.61879	0.64435	0.42988
103	0.71661	0.55868	0.64969	0.43219
104	0.54077	0.68101	0.6613	0.43168
105	0.54592	0.71276	0.65806	0.4334
106	0.64799	0.61736	0.64641	0.42576
107	0.71574	0.58139	0.63997	0.42856
108	0.58312	0.60195	0.64925	0.42678
109	0.70206	0.58822	0.66173	0.4323
110	0.69745	0.59677	0.64648	0.43417
111	0.58113	0.61842	0.66366	0.43755
112	0.69179	0.61207	0.66649	0.44315
113	0.58207	0.60997	0.63638	0.43056
114	0.5987	0.60102	0.63952	0.42716
115	0.59047	0.60904	0.63694	0.42957
116	0.58851	0.59325	0.63083	0.42438
117	0.60198	0.58944	0.65658	0.43808
118	0.60604	0.58094	0.63937	0.42914
119	0.61141	0.58704	0.65286	0.43138
120	0.72387	0.57549	0.63608	0.43011
121	0.82046	0.58696	0.657	0.43478
122	0.76657	0.67842	0.72403	0.46203
123	0.68933	0.67838	0.72991	0.46532
124	0.70571	0.66482	0.74334	0.47382
125	0.69413	0.67212	0.75085	0.47684
126	0.81391	0.68337	0.73099	0.46381
127	0.79348	0.69595	0.73136	0.46913
128	0.78219	0.67958	0.74683	0.4745
129	0.66505	0.7047	0.73667	0.46672
130	0.80069	0.67667	0.74127	0.47117
131	0.79465	0.69668	0.74753	0.4668
132	0.69766	0.68769	0.74141	0.4683
133	0.67253	0.69016	0.73116	0.46994
134	0.6751	0.71213	0.7416	0.47421
135	0.69175	0.68916	0.73545	0.4715
136	0.69731	0.69369	0.74735	0.47521
137	0.69786	0.69867	0.76179	0.48339
138	0.71337	0.69107	0.75643	0.48237
139	0.70552	0.70177	0.76558	0.48316
140	0.69033	0.71351	0.75606	0.47819
141	0.68796	0.71819	0.75804	0.48556
142	0.70568	0.69852	0.75874	0.48514
143	0.69472	0.71487	0.75115	0.48125
144	0.69864	0.71309	0.74516	0.47812
145	0.71578	0.69886	0.74769	0.48259
146	0.71453	0.70521	0.75511	0.4851
147	0.65345	0.81229	0.76456	0.48891
148	0.70569	0.71873	0.75832	0.49036
149	0.72119	0.69953	0.7574	0.48285
150	0.71893	0.69456	0.75567	0.47953
151	0.80459	0.69785	0.74885	0.4799
152	0.79882	0.71938	0.74978	0.48236
153	0.80851	0.71361	0.74498	0.47978
154	0.81902	0.70739	0.74595	0.47943
155	0.81261	0.70874	0.74592	0.47966
156	0.70565	0.71745	0.74666	0.47926
157	0.81711	0.711	0.74586	0.47966
158	0.81779	0.70951	0.75226	0.48196
159	0.81502	0.69984	0.75091	0.48153
160	0.81568	0.70164	0.7503	0.48214
161	0.81233	0.69944	0.74882	0.47785
162	0.81075	0.69034	0.74642	0.48054
163	0.82112	0.6898	0.74706	0.48057
164	0.81331	0.69371	0.75011	0.48073
165	0.80675	0.6978	0.74212	0.47605
166	0.80989	0.69639	0.74407	0.47858
167	0.79952	0.69497	0.74211	0.47782
168	0.80944	0.68593	0.74341	0.47992
169	0.809	0.68303	0.74308	0.47992
170	0.8112	0.69029	0.74288	0.47992
171	0.81341	0.69191	0.75935	0.4875
172	0.81227	0.69877	0.75978	0.48338
173	0.8053	0.70033	0.76493	0.48505
174	0.69762	0.70463	0.75759	0.48611
175	0.80403	0.69985	0.75757	0.48505
176	0.80628	0.69736	0.75849	0.48461
177	0.80403	0.69583	0.757	0.48558
178	0.79966	0.68997	0.75378	0.48536
179	0.80465	0.69491	0.7552	0.48615
180	0.80253	0.69564	0.75608	0.48627
181	0.79907	0.69198	0.75558	0.4848
182	0.80115	0.68633	0.75426	0.48351
183	0.80547	0.68762	0.75146	0.48288
184	0.80736	0.69315	0.75711	0.48449
185	0.81097	0.69214	0.75708	0.4834
186	0.70544	0.69439	0.75666	0.48162
187	0.7033	0.69473	0.75601	0.48369
188	0.6999	0.69826	0.75515	0.48233
189	0.80435	0.7021	0.75493	0.48231
190	0.80619	0.70252	0.75103	0.48178
191	0.80771	0.70181	0.75525	0.48272
192	0.81148	0.6989	0.75622	0.48319
193	0.81351	0.70068	0.75643	0.48395
194	0.81461	0.6968	0.76467	0.48673
195	0.8121	0.69943	0.76461	0.48725
196	0.69237	0.82252	0.78083	0.49232
197	0.70297	0.8321	0.78121	0.49355
198	0.69831	0.83192	0.78015	0.49238
199	0.6992	0.83206	0.77942	0.49097
200	0.69198	0.82472	0.77892	0.48987
