# Supplementary material for: Fusion of crayfish optimization algorithm and MNS-YOLO for solar cell defect detection
Source: PLoS One. 2025 Oct 9;20(10):e0333939. doi: 10.1371/journal.pone.0333939 (PMC12510536; doi:10.1371/journal.pone.0333939)
Supplement: S2 File — (ZIP) [file pone.0333939.s002.zip › PVELAD/YOLOv7.xls]

## Sheet: results
epoch	metrics/precision(B)	metrics/recall(B)	metrics/mAP50(B)	metrics/mAP50-95(B)
1	0.00024	0.13603	0.00039	7e-05
2	0.00064	0.15084	0.01793	0.00495
3	0.42145	0.08931	0.01991	0.00435
4	0.80492	0.02222	0.00853	0.00255
5	0.41235	0.016	0.0054	0.00114
6	0.65555	0.11481	0.05115	0.01471
7	0.62761	0.11007	0.02721	0.00656
8	0.84613	0.03406	0.03815	0.00967
9	0.54104	0.16462	0.09635	0.03856
10	0.53716	0.23079	0.1129	0.04122
11	0.23552	0.08938	0.0584	0.01619
12	0.84683	0.1591	0.3465	0.20629
13	0.58717	0.1475	0.18129	0.0944
14	0.4583	0.10828	0.04146	0.01233
15	0.47143	0.39894	0.36264	0.18115
16	0.66783	0.39662	0.40769	0.21802
17	0.44257	0.25859	0.24084	0.13278
18	0.46673	0.46349	0.393	0.23539
19	0.53218	0.4441	0.46297	0.24224
20	0.71593	0.34628	0.40547	0.21955
21	0.58699	0.28572	0.37441	0.18975
22	0.45483	0.49777	0.51873	0.29135
23	0.33105	0.24962	0.31444	0.17567
24	0.42628	0.45571	0.44848	0.24843
25	0.58208	0.42421	0.50099	0.2991
26	0.58322	0.31973	0.41071	0.22184
27	0.56609	0.34174	0.36846	0.19566
28	0.63395	0.53811	0.60044	0.32852
29	0.62033	0.53971	0.6017	0.32277
30	0.45371	0.46216	0.52413	0.27527
31	0.61649	0.51217	0.55842	0.31445
32	0.53785	0.53057	0.5864	0.32727
33	0.57148	0.31552	0.31699	0.16933
34	0.62447	0.39864	0.46284	0.23692
35	0.77056	0.30816	0.36719	0.18931
36	0.75954	0.3957	0.51239	0.28945
37	0.54685	0.59105	0.65052	0.39532
38	0.60716	0.46817	0.60493	0.30989
39	0.66098	0.57408	0.65179	0.38433
40	0.65068	0.54203	0.65105	0.36414
41	0.64696	0.61542	0.65115	0.35837
42	0.62349	0.53119	0.64418	0.37163
43	0.6237	0.65824	0.67454	0.37345
44	0.59708	0.32701	0.36276	0.20114
45	0.66818	0.55051	0.62878	0.3603
46	0.65593	0.6065	0.68268	0.39381
47	0.58685	0.55973	0.67232	0.36944
48	0.82052	0.37371	0.46483	0.23048
49	0.59547	0.46424	0.48554	0.27953
50	0.58032	0.36161	0.44305	0.22871
51	0.41566	0.40698	0.41484	0.20253
52	0.5436	0.57878	0.61417	0.35583
53	0.72214	0.64171	0.69326	0.41668
54	0.70722	0.45526	0.50243	0.29143
55	0.64123	0.6102	0.69329	0.3889
56	0.61315	0.58071	0.67645	0.39005
57	0.6354	0.65881	0.70901	0.39633
58	0.64555	0.45638	0.4691	0.24242
59	0.56711	0.55597	0.52946	0.30279
60	0.65051	0.49443	0.52447	0.29282
61	0.68814	0.66792	0.70826	0.4211
62	0.50555	0.40376	0.42222	0.21516
63	0.72277	0.49856	0.63127	0.34715
64	0.35972	0.29095	0.23936	0.11529
65	0.61506	0.67453	0.68327	0.40708
66	0.73673	0.59081	0.68082	0.38283
67	0.61874	0.54313	0.6272	0.34357
68	0.59335	0.47521	0.536	0.28943
69	0.63798	0.58239	0.69952	0.42342
70	0.75265	0.63793	0.74608	0.43027
71	0.60524	0.49897	0.63636	0.38889
72	0.66554	0.63218	0.67818	0.40562
73	0.75876	0.52441	0.66761	0.38209
74	0.74063	0.51671	0.56904	0.31531
75	0.65102	0.58946	0.67572	0.40671
76	0.73302	0.54094	0.59682	0.33483
77	0.6415	0.64799	0.66546	0.38282
78	0.64965	0.63245	0.70747	0.42917
79	0.63599	0.62802	0.6836	0.41848
80	0.62601	0.52296	0.69859	0.41428
81	0.68427	0.64784	0.69435	0.42801
82	0.64967	0.50538	0.54821	0.3195
83	0.77184	0.52708	0.5584	0.33257
84	0.65839	0.70105	0.71966	0.44949
85	0.65636	0.49174	0.52798	0.31595
86	0.71211	0.67618	0.73887	0.45665
87	0.72395	0.67241	0.73747	0.44634
88	0.65039	0.66177	0.70877	0.43203
89	0.66468	0.59134	0.72871	0.43667
90	0.76285	0.69211	0.76697	0.47481
91	0.66058	0.64631	0.72129	0.45344
92	0.66566	0.58665	0.6878	0.42865
93	0.65179	0.68104	0.72449	0.44843
94	0.60181	0.63953	0.70052	0.40936
95	0.72511	0.69157	0.75179	0.46653
96	0.73499	0.70937	0.74216	0.4613
97	0.79221	0.52063	0.58093	0.36179
98	0.58282	0.57876	0.60775	0.35741
99	0.71013	0.52874	0.58127	0.35399
100	0.75052	0.5647	0.61447	0.36619
101	0.68201	0.6493	0.74537	0.45787
102	0.78196	0.68912	0.74827	0.47855
103	0.83503	0.58086	0.61773	0.35814
104	0.69901	0.68747	0.75894	0.47
105	0.65459	0.65639	0.70993	0.43817
106	0.71263	0.59823	0.67804	0.39024
107	0.66622	0.66057	0.70814	0.42581
108	0.64049	0.57784	0.71322	0.4257
109	0.709	0.79713	0.78334	0.4681
110	0.59513	0.53601	0.55792	0.31515
111	0.61029	0.64189	0.66585	0.42816
112	0.81391	0.53677	0.72932	0.4464
113	0.70494	0.70388	0.75693	0.47651
114	0.68273	0.71696	0.75427	0.45453
115	0.64442	0.5081	0.53594	0.33531
116	0.63476	0.66468	0.73458	0.44124
117	0.72292	0.71662	0.76868	0.47927
118	0.70789	0.59631	0.72414	0.45678
119	0.76161	0.47275	0.56063	0.34878
120	0.75844	0.52786	0.6822	0.42439
121	0.68407	0.60645	0.6877	0.4146
122	0.74181	0.51477	0.58886	0.37051
123	0.80885	0.5742	0.74919	0.46472
124	0.76151	0.73245	0.78732	0.50573
125	0.78786	0.55264	0.72631	0.43364
126	0.7839	0.69596	0.76762	0.49625
127	0.7702	0.46963	0.55506	0.33316
128	0.69648	0.65577	0.74771	0.47598
129	0.68128	0.70756	0.7629	0.48834
130	0.63538	0.68413	0.71565	0.44836
131	0.77707	0.74162	0.79631	0.50157
132	0.72045	0.59245	0.69632	0.43143
133	0.80833	0.59463	0.75782	0.4548
134	0.74422	0.65398	0.73001	0.45363
135	0.72886	0.67604	0.74324	0.46176
136	0.72193	0.79177	0.8088	0.49423
137	0.76607	0.6546	0.742	0.4727
138	0.56053	0.57198	0.58059	0.34988
139	0.69548	0.54534	0.70511	0.44475
140	0.72656	0.53969	0.58458	0.37882
141	0.70373	0.67205	0.75358	0.48899
142	0.73931	0.67881	0.75322	0.48518
143	0.71366	0.63958	0.72699	0.45181
144	0.7101	0.70877	0.74044	0.46121
145	0.72507	0.69048	0.73462	0.47135
146	0.80802	0.54502	0.61352	0.39001
147	0.71395	0.62581	0.72176	0.45237
148	0.78165	0.7063	0.77428	0.48906
149	0.84491	0.5395	0.73806	0.45026
150	0.78934	0.7284	0.7756	0.49739
151	0.73287	0.62615	0.74112	0.46025
152	0.7151	0.63405	0.73802	0.45941
153	0.84517	0.47632	0.7194	0.45872
154	0.78851	0.70901	0.79148	0.49662
155	0.72369	0.58491	0.73336	0.4528
156	0.69505	0.62491	0.72504	0.45602
157	0.67302	0.64387	0.71704	0.46024
158	0.70698	0.69428	0.75055	0.48608
159	0.75915	0.70765	0.77435	0.50995
160	0.76722	0.66656	0.74257	0.46319
161	0.79964	0.58721	0.64486	0.39269
162	0.79524	0.69325	0.76816	0.49259
163	0.70303	0.60836	0.71602	0.44852
164	0.76403	0.74843	0.77611	0.49861
165	0.78163	0.69051	0.73542	0.47851
166	0.85836	0.57708	0.63434	0.40128
167	0.80068	0.67904	0.7806	0.5076
168	0.78681	0.72796	0.79476	0.51201
169	0.70519	0.6033	0.70973	0.44843
170	0.7695	0.73033	0.7807	0.51004
171	0.67616	0.7062	0.76699	0.49632
172	0.69661	0.62224	0.73665	0.46205
173	0.75609	0.65759	0.75554	0.48202
174	0.82791	0.67089	0.78913	0.51191
175	0.73582	0.70436	0.76942	0.50366
176	0.84162	0.70734	0.80715	0.52801
177	0.72089	0.66464	0.74475	0.47199
178	0.7266	0.6437	0.75537	0.48533
179	0.76599	0.75417	0.79371	0.5126
180	0.78092	0.71095	0.7696	0.48376
181	0.80016	0.71024	0.77122	0.50816
182	0.71679	0.68675	0.76715	0.49725
183	0.7651	0.69878	0.78897	0.511
184	0.72607	0.67742	0.76861	0.4946
185	0.71559	0.6787	0.74497	0.4822
186	0.85226	0.75688	0.82042	0.53161
187	0.67827	0.66991	0.74358	0.47875
188	0.81022	0.60143	0.66448	0.42671
189	0.79282	0.58833	0.60866	0.37721
190	0.76993	0.63277	0.76961	0.49444
191	0.71427	0.65982	0.73459	0.47314
192	0.78084	0.76277	0.81434	0.52929
193	0.72123	0.6835	0.75672	0.49137
194	0.74858	0.65842	0.77107	0.48895
195	0.74206	0.69841	0.77793	0.4995
196	0.7343	0.73193	0.77986	0.49926
197	0.79919	0.72316	0.79581	0.52348
198	0.78996	0.74454	0.81093	0.52737
199	0.74423	0.67809	0.73831	0.48449
200	0.74089	0.64613	0.75765	0.48922
