# Supplementary material for: Fusion of crayfish optimization algorithm and MNS-YOLO for solar cell defect detection
Source: PLoS One. 2025 Oct 9;20(10):e0333939. doi: 10.1371/journal.pone.0333939 (PMC12510536; doi:10.1371/journal.pone.0333939)
Supplement: S2 File — (ZIP) [file pone.0333939.s002.zip › PVELAD/YOLOv8.xls]

## Sheet: results
epoch	metrics/precision(B)	metrics/recall(B)	metrics/mAP50(B)	metrics/mAP50-95(B)
1	0.76728	0.22325	0.30231	0.222
2	0.75182	0.36528	0.44109	0.28836
3	0.75596	0.28307	0.3385	0.24174
4	0.65686	0.29423	0.31145	0.18085
5	0.44228	0.45037	0.4128	0.2519
6	0.37011	0.39979	0.38232	0.25252
7	0.54124	0.43196	0.51587	0.32585
8	0.65138	0.43489	0.52558	0.32693
9	0.58222	0.46102	0.51079	0.32142
10	0.60703	0.57423	0.59447	0.36404
11	0.67094	0.50822	0.60508	0.37919
12	0.73195	0.47442	0.58669	0.37398
13	0.5965	0.59724	0.67185	0.41133
14	0.73708	0.52501	0.66198	0.40598
15	0.76073	0.51761	0.6346	0.39724
16	0.5888	0.64133	0.63644	0.4004
17	0.73458	0.69032	0.74784	0.44368
18	0.67021	0.61637	0.67096	0.40645
19	0.80555	0.68877	0.72	0.4454
20	0.73195	0.60377	0.67043	0.41889
21	0.66335	0.61523	0.65032	0.41228
22	0.6679	0.63554	0.668	0.43597
23	0.85055	0.63246	0.71395	0.44901
24	0.72971	0.72213	0.68919	0.44697
25	0.59959	0.60325	0.70336	0.42242
26	0.74994	0.64313	0.73346	0.4516
27	0.78827	0.73089	0.74939	0.46216
28	0.7648	0.63476	0.76644	0.48171
29	0.74525	0.70745	0.72774	0.4461
30	0.69668	0.76046	0.73125	0.46831
31	0.73335	0.69983	0.70361	0.46172
32	0.74866	0.75584	0.72679	0.4595
33	0.68602	0.73424	0.75923	0.49204
34	0.86717	0.60132	0.71278	0.46406
35	0.78502	0.69131	0.74583	0.50345
36	0.81858	0.7064	0.79079	0.49291
37	0.68496	0.78339	0.73427	0.47898
38	0.77028	0.51789	0.61847	0.39188
39	0.74433	0.67375	0.75764	0.48459
40	0.78658	0.69995	0.76108	0.49186
41	0.66459	0.7679	0.76644	0.48564
42	0.8166	0.66336	0.75441	0.48697
43	0.60005	0.6947	0.67295	0.44404
44	0.81038	0.70663	0.75035	0.48256
45	0.76991	0.77643	0.75846	0.49828
46	0.76036	0.65091	0.74218	0.47337
47	0.76009	0.73921	0.75934	0.48524
48	0.69169	0.70549	0.76267	0.48098
49	0.7387	0.70472	0.78036	0.50447
50	0.81045	0.70664	0.75795	0.49665
51	0.78251	0.70092	0.74749	0.48506
52	0.77567	0.72664	0.74584	0.50855
53	0.83314	0.72751	0.78411	0.51759
54	0.85079	0.74762	0.80563	0.52399
55	0.89136	0.76148	0.81964	0.5383
56	0.69828	0.73141	0.78512	0.51183
57	0.72154	0.76823	0.77382	0.50721
58	0.74769	0.75391	0.78867	0.52143
59	0.87079	0.72556	0.80259	0.52103
60	0.8841	0.70448	0.79988	0.53469
61	0.74153	0.72068	0.76756	0.51117
62	0.89233	0.70296	0.81092	0.53765
63	0.81148	0.78618	0.79902	0.52046
64	0.84958	0.78045	0.80326	0.5129
65	0.82641	0.74303	0.7722	0.50076
66	0.82351	0.77956	0.80642	0.51295
67	0.87348	0.73074	0.80875	0.52626
68	0.76703	0.74016	0.80233	0.54092
69	0.82501	0.74828	0.79178	0.51466
70	0.85513	0.72907	0.79414	0.51433
71	0.88852	0.74534	0.82838	0.544
72	0.85695	0.75927	0.81067	0.54425
73	0.85837	0.76861	0.80467	0.51698
74	0.84871	0.7551	0.81984	0.53576
75	0.8189	0.78631	0.80719	0.52923
76	0.8788	0.70878	0.79734	0.52442
77	0.86383	0.79309	0.81854	0.5341
78	0.81398	0.73427	0.78958	0.53293
79	0.88445	0.74455	0.80927	0.55182
80	0.85066	0.74161	0.78882	0.52429
81	0.85885	0.77801	0.81768	0.54238
82	0.85262	0.75742	0.82043	0.54787
83	0.79318	0.74242	0.81569	0.55977
84	0.85932	0.78918	0.81388	0.53239
85	0.8739	0.7695	0.82415	0.52907
86	0.89518	0.78666	0.82732	0.53492
87	0.85359	0.76917	0.82167	0.53599
88	0.84335	0.76413	0.80944	0.54832
89	0.86602	0.76904	0.82752	0.55409
90	0.87059	0.79394	0.82709	0.53591
91	0.885	0.72884	0.81911	0.54021
92	0.82963	0.7949	0.81638	0.5461
93	0.85444	0.79953	0.83464	0.55661
94	0.83776	0.77623	0.8135	0.5419
95	0.88255	0.78085	0.82776	0.55844
96	0.90278	0.77457	0.8202	0.5419
97	0.8423	0.78914	0.80954	0.55797
98	0.88036	0.77085	0.82746	0.55766
99	0.85788	0.77231	0.82678	0.55048
100	0.87809	0.77901	0.83395	0.56485
101	0.88613	0.77417	0.82353	0.56146
102	0.88341	0.71228	0.82016	0.55575
103	0.81962	0.7879	0.83665	0.55841
104	0.75483	0.77856	0.82378	0.56441
105	0.79459	0.76507	0.82773	0.55857
106	0.87665	0.76566	0.81966	0.55627
107	0.89275	0.77319	0.82984	0.56409
108	0.88131	0.77139	0.81885	0.55789
109	0.87755	0.75866	0.81847	0.56454
110	0.85652	0.75501	0.8066	0.54397
111	0.89396	0.7763	0.82098	0.55876
112	0.87558	0.77103	0.82164	0.56035
113	0.892	0.75725	0.81788	0.55601
114	0.90031	0.75086	0.81698	0.54902
115	0.89357	0.77183	0.82343	0.56578
116	0.8993	0.75961	0.81874	0.5569
117	0.90523	0.76396	0.82843	0.55822
118	0.91131	0.79257	0.83277	0.57355
119	0.85273	0.79781	0.82546	0.56148
120	0.86736	0.7937	0.81905	0.56052
121	0.86833	0.79221	0.83162	0.56644
122	0.88383	0.76938	0.82392	0.55979
123	0.89499	0.77236	0.83347	0.57174
124	0.90571	0.76942	0.82882	0.5647
125	0.89193	0.77141	0.83279	0.56974
126	0.89262	0.76791	0.83057	0.56069
127	0.86245	0.79133	0.8223	0.56412
128	0.86336	0.76872	0.81707	0.55999
129	0.89603	0.7751	0.82071	0.56255
130	0.90668	0.79113	0.82679	0.56905
131	0.90919	0.76807	0.82404	0.56821
132	0.90143	0.76956	0.82586	0.57344
133	0.76368	0.79231	0.82367	0.5728
134	0.88824	0.76068	0.81881	0.56065
135	0.87689	0.75994	0.81524	0.56506
136	0.87378	0.78784	0.82081	0.56965
137	0.88857	0.7855	0.82239	0.56847
138	0.90464	0.77252	0.82496	0.56691
139	0.88706	0.77906	0.8217	0.57445
140	0.88677	0.77564	0.82213	0.5627
141	0.88036	0.77126	0.81926	0.56032
142	0.88481	0.77438	0.81825	0.56453
143	0.88842	0.78318	0.81996	0.56355
144	0.89474	0.77594	0.818	0.56338
145	0.89964	0.75895	0.81881	0.56139
146	0.89377	0.76035	0.82063	0.56172
147	0.86755	0.78416	0.81808	0.56104
148	0.88964	0.78535	0.82001	0.56516
149	0.87186	0.79842	0.81884	0.56871
150	0.86254	0.78895	0.81324	0.56337
151	0.8642	0.78668	0.81412	0.56635
152	0.85421	0.78486	0.81443	0.56726
153	0.84354	0.80073	0.81721	0.57044
154	0.89288	0.76185	0.81963	0.5687
155	0.88094	0.77076	0.81901	0.56884
156	0.88195	0.76631	0.82231	0.571
157	0.89459	0.76763	0.82112	0.57588
158	0.90332	0.76801	0.82099	0.5717
159	0.8952	0.76713	0.81748	0.56995
160	0.88683	0.78002	0.82385	0.57244
161	0.88655	0.77062	0.81785	0.5682
162	0.88359	0.76809	0.81841	0.57486
163	0.89328	0.76493	0.81635	0.57243
164	0.90235	0.77375	0.81752	0.57244
165	0.89493	0.76787	0.81743	0.57249
166	0.89399	0.77257	0.82016	0.5704
167	0.8944	0.77114	0.82055	0.57091
168	0.89681	0.77261	0.82091	0.57089
169	0.89927	0.77154	0.82319	0.56985
170	0.89486	0.77159	0.82109	0.5708
171	0.88433	0.77129	0.82339	0.57097
172	0.89035	0.77287	0.82285	0.56895
173	0.8956	0.77174	0.82396	0.57262
174	0.90094	0.77122	0.82595	0.57224
175	0.89813	0.76822	0.82441	0.57304
176	0.89229	0.77421	0.82411	0.57575
177	0.89525	0.76106	0.81987	0.57487
178	0.89345	0.76072	0.81835	0.57414
179	0.89326	0.75978	0.82048	0.5764
180	0.88925	0.76427	0.82117	0.57727
181	0.89595	0.76244	0.82133	0.57495
182	0.89335	0.76384	0.82135	0.57424
183	0.89512	0.76295	0.82049	0.57402
184	0.89532	0.76247	0.82225	0.57593
185	0.89648	0.76415	0.82172	0.57423
186	0.89352	0.77013	0.82036	0.57331
187	0.8955	0.77101	0.81891	0.57481
188	0.89281	0.77079	0.81801	0.57263
189	0.89173	0.76953	0.81866	0.57468
190	0.89834	0.76748	0.81732	0.57294
191	0.89675	0.76967	0.81759	0.57437
192	0.89919	0.77041	0.81673	0.57294
193	0.89358	0.77673	0.81497	0.57496
194	0.89715	0.77419	0.81543	0.57528
195	0.89734	0.77531	0.8169	0.57549
196	0.89812	0.77449	0.81696	0.57604
197	0.88873	0.77389	0.81621	0.5738
198	0.89027	0.76956	0.8162	0.57265
199	0.88879	0.77123	0.8155	0.57318
200	0.88811	0.77409	0.81579	0.57279
