# Supplementary material for: Fusion of crayfish optimization algorithm and MNS-YOLO for solar cell defect detection
Source: PLoS One. 2025 Oct 9;20(10):e0333939. doi: 10.1371/journal.pone.0333939 (PMC12510536; doi:10.1371/journal.pone.0333939)
Supplement: S2 File — (ZIP) [file pone.0333939.s002.zip › PVELAD/YOLOv9.xls]

## Sheet: results
epoch	metrics/precision(B)	metrics/recall(B)	metrics/mAP50(B)	metrics/mAP50-95(B)
1	0.00208	0.02287	0.00205	0.00056
2	0.9225	0.06233	0.04265	0.01081
3	0.38677	0.07354	0.12339	0.0724
4	0.35352	0.22271	0.15507	0.11078
5	0.42663	0.23978	0.24714	0.19319
6	0.50032	0.21343	0.22819	0.18442
7	0.5568	0.30462	0.34861	0.23175
8	0.48807	0.37119	0.42301	0.27067
9	0.3055	0.31801	0.32779	0.22056
10	0.53908	0.39451	0.47902	0.3052
11	0.52466	0.40693	0.44771	0.2951
12	0.55942	0.32179	0.33922	0.21904
13	0.528	0.45707	0.50795	0.31036
14	0.46183	0.30878	0.37767	0.25111
15	0.5772	0.45247	0.55646	0.36339
16	0.63205	0.40452	0.48098	0.32639
17	0.66301	0.39339	0.46824	0.30527
18	0.67749	0.4528	0.65486	0.3717
19	0.64797	0.41555	0.5104	0.33111
20	0.70807	0.42828	0.58399	0.3781
21	0.66215	0.48561	0.61471	0.37285
22	0.67126	0.41531	0.56031	0.37409
23	0.78928	0.38983	0.54496	0.35534
24	0.67056	0.48385	0.59046	0.37936
25	0.82297	0.42962	0.60016	0.39699
26	0.62135	0.57574	0.61183	0.40313
27	0.66321	0.58424	0.60556	0.39837
28	0.63412	0.58711	0.60505	0.38933
29	0.63332	0.57373	0.63445	0.39667
30	0.68043	0.58042	0.62351	0.40355
31	0.51002	0.67953	0.69701	0.41039
32	0.78571	0.60678	0.66552	0.42321
33	0.65403	0.58158	0.65739	0.41983
34	0.67237	0.59356	0.70947	0.42315
35	0.58415	0.57991	0.6382	0.42233
36	0.77658	0.5926	0.66608	0.4207
37	0.67861	0.59719	0.62647	0.41167
38	0.69518	0.58377	0.65524	0.41211
39	0.6736	0.62432	0.6503	0.42176
40	0.70433	0.59109	0.64789	0.42172
41	0.69699	0.55511	0.60332	0.3953
42	0.69699	0.60127	0.67186	0.41692
43	0.6947	0.5731	0.61933	0.41471
44	0.69843	0.61217	0.63517	0.42322
45	0.60295	0.58817	0.63168	0.4315
46	0.61547	0.57694	0.57078	0.37818
47	0.6983	0.61488	0.63743	0.41578
48	0.66346	0.53629	0.61667	0.41168
49	0.70026	0.59077	0.64239	0.42563
50	0.63747	0.60947	0.72193	0.44464
51	0.71389	0.59267	0.62708	0.42788
52	0.68635	0.7214	0.73105	0.44337
53	0.70366	0.59772	0.65679	0.43063
54	0.65566	0.63817	0.65113	0.42716
55	0.70241	0.5833	0.62896	0.4293
56	0.64593	0.68888	0.64958	0.43371
57	0.772	0.68908	0.72109	0.45823
58	0.72655	0.70899	0.69857	0.45187
59	0.63582	0.8255	0.75904	0.46208
60	0.77833	0.69493	0.71106	0.44535
61	0.81094	0.70346	0.73442	0.47107
62	0.81427	0.69376	0.74856	0.48109
63	0.88422	0.69715	0.73476	0.46924
64	0.81696	0.69054	0.82539	0.49117
65	0.83597	0.66503	0.75991	0.4804
66	0.79117	0.70421	0.74834	0.46383
67	0.80918	0.68431	0.74082	0.4777
68	0.78421	0.72225	0.82898	0.47565
69	0.80177	0.68784	0.73501	0.47099
70	0.78591	0.70524	0.72806	0.46945
71	0.80886	0.71427	0.73755	0.48041
72	0.78975	0.69991	0.73279	0.48003
73	0.80006	0.70897	0.73677	0.48012
74	0.80224	0.69022	0.73839	0.47734
75	0.80063	0.70063	0.73626	0.48019
76	0.73032	0.66698	0.73982	0.47468
77	0.79806	0.6765	0.73938	0.4777
78	0.79028	0.70081	0.74908	0.48385
79	0.80646	0.69641	0.73341	0.47268
80	0.8124	0.69748	0.73845	0.48166
81	0.81989	0.68233	0.744	0.48476
82	0.80297	0.69159	0.74767	0.4753
83	0.79441	0.70213	0.7358	0.47719
84	0.82951	0.6881	0.7427	0.48477
85	0.8138	0.68076	0.72381	0.47486
86	0.8068	0.68498	0.73248	0.47907
87	0.82272	0.69492	0.74676	0.48849
88	0.92126	0.67006	0.73447	0.48561
89	0.82697	0.65855	0.72704	0.47887
90	0.80067	0.72756	0.73999	0.48748
91	0.78476	0.70711	0.73498	0.48593
92	0.82748	0.68747	0.74029	0.48266
93	0.81089	0.6982	0.73959	0.4811
94	0.772	0.70362	0.75797	0.48782
95	0.78939	0.69289	0.72388	0.47869
96	0.7853	0.71109	0.73364	0.48526
97	0.81687	0.70695	0.73648	0.48655
98	0.80415	0.70783	0.73016	0.48538
99	0.79565	0.71452	0.74156	0.49067
100	0.78816	0.70166	0.72669	0.48341
101	0.79891	0.71013	0.7342	0.48433
102	0.81378	0.70526	0.73888	0.48616
103	0.70302	0.69158	0.73673	0.48273
104	0.80866	0.70399	0.74698	0.4871
105	0.82584	0.68258	0.73397	0.48071
106	0.81994	0.69842	0.73591	0.4865
107	0.80504	0.70815	0.74592	0.48931
108	0.78915	0.714	0.74104	0.48527
109	0.80834	0.71384	0.74071	0.48763
110	0.82479	0.689	0.73463	0.48216
111	0.79186	0.72866	0.73824	0.48618
112	0.82235	0.69602	0.74702	0.49329
113	0.81718	0.71861	0.73909	0.48674
114	0.80388	0.70944	0.74589	0.5031
115	0.82459	0.71042	0.75327	0.50426
116	0.82533	0.694	0.74616	0.4934
117	0.78627	0.71291	0.74245	0.48693
118	0.80964	0.71484	0.77042	0.50086
119	0.81386	0.71792	0.77248	0.50162
120	0.80119	0.71029	0.74918	0.49612
121	0.70624	0.72687	0.74652	0.49704
122	0.80337	0.71701	0.75792	0.50734
123	0.65593	0.83335	0.76723	0.50728
124	0.70348	0.73654	0.74227	0.50565
125	0.70677	0.73184	0.75531	0.50725
126	0.80775	0.71095	0.76078	0.50507
127	0.81561	0.71225	0.74757	0.50076
128	0.80488	0.71489	0.74269	0.49635
129	0.81644	0.71811	0.73959	0.49984
130	0.81638	0.73274	0.74298	0.49402
131	0.81019	0.72354	0.73996	0.49738
132	0.82456	0.70493	0.7387	0.50591
133	0.70024	0.72315	0.73273	0.50046
134	0.70664	0.72342	0.73539	0.49899
135	0.68987	0.72632	0.73531	0.49786
136	0.80586	0.71053	0.73409	0.50127
137	0.71015	0.71109	0.73151	0.49942
138	0.70937	0.71091	0.73796	0.50298
139	0.71463	0.71409	0.74292	0.50258
140	0.70908	0.72058	0.73361	0.4972
141	0.71454	0.71333	0.73134	0.49834
142	0.71962	0.71408	0.73591	0.50222
143	0.81613	0.71754	0.73667	0.50492
144	0.81732	0.71435	0.73551	0.50251
145	0.71247	0.72167	0.73369	0.50115
146	0.71955	0.72136	0.73625	0.50284
147	0.81738	0.72153	0.73822	0.49988
148	0.81883	0.71266	0.73708	0.49855
149	0.81762	0.71509	0.73261	0.49896
150	0.81166	0.71806	0.73321	0.50593
151	0.8167	0.72226	0.73115	0.50296
152	0.81149	0.72	0.73157	0.50293
153	0.82493	0.7067	0.73161	0.50115
154	0.72134	0.71084	0.73101	0.50373
155	0.71912	0.71299	0.73152	0.50326
156	0.71085	0.72266	0.73253	0.50376
157	0.81977	0.71952	0.73512	0.49973
158	0.81746	0.71493	0.73355	0.50072
159	0.80632	0.71966	0.73409	0.5018
160	0.80236	0.71574	0.73317	0.50347
161	0.81015	0.72314	0.73202	0.50353
162	0.81615	0.71784	0.73003	0.49797
163	0.8162	0.71677	0.73132	0.49788
164	0.81589	0.72121	0.72955	0.49557
165	0.81644	0.71734	0.73171	0.49859
166	0.81565	0.71607	0.73079	0.50105
167	0.70728	0.71981	0.72852	0.49855
168	0.70932	0.72152	0.72966	0.49861
169	0.70841	0.7188	0.72798	0.4939
170	0.71346	0.72069	0.7295	0.49618
171	0.71434	0.72077	0.73118	0.49753
172	0.71136	0.72053	0.73086	0.49893
173	0.70492	0.72163	0.7309	0.49746
174	0.80836	0.72261	0.73056	0.49881
175	0.81361	0.72085	0.73107	0.49945
176	0.80877	0.72176	0.73118	0.49981
177	0.8086	0.71665	0.73024	0.49884
178	0.80838	0.71454	0.72873	0.4972
179	0.81024	0.71537	0.72967	0.49925
180	0.80638	0.71598	0.72926	0.49781
181	0.80184	0.71946	0.72798	0.49569
182	0.80923	0.71248	0.72688	0.49549
183	0.81137	0.71514	0.72582	0.49635
184	0.81427	0.71365	0.72652	0.49515
185	0.81287	0.71417	0.72725	0.4944
186	0.80977	0.71421	0.72653	0.49316
187	0.81161	0.71436	0.72526	0.49312
188	0.80913	0.71534	0.72423	0.49337
189	0.80589	0.71507	0.72371	0.49201
190	0.8023	0.71779	0.72448	0.49216
191	0.80488	0.71799	0.72491	0.4903
192	0.70444	0.7183	0.72583	0.48962
193	0.7018	0.71874	0.72689	0.4918
194	0.70245	0.71984	0.72846	0.49151
195	0.70691	0.71949	0.72929	0.49256
196	0.8027	0.71693	0.73202	0.49429
197	0.80566	0.71782	0.73292	0.49577
198	0.8061	0.71708	0.73306	0.49665
199	0.8045	0.71675	0.73221	0.4971
200	0.80107	0.7189	0.73155	0.49816
