# Supplementary material for: Fusion of crayfish optimization algorithm and MNS-YOLO for solar cell defect detection
Source: PLoS One. 2025 Oct 9;20(10):e0333939. doi: 10.1371/journal.pone.0333939 (PMC12510536; doi:10.1371/journal.pone.0333939)
Supplement: S2 File — (ZIP) [file pone.0333939.s002.zip › PVMD/CMNSYOLO.xls]

## Sheet: tune_results
fitness	lr0	lrf	momentum	weight_decay	warmup_epochs	warmup_momentum	box	cls	dfl	hsv_h	hsv_s	hsv_v	degrees	translate	scale	shear	perspective	flipud	fliplr	mosaic	mixup	copy_paste
0.841	0.01	0.01	0.937	0.0005	3	0.8	7.5	0.5	1.5	0.015	0.7	0.4	0	0.1	0.5	0	0	0	0.5	1	0	0
0.825	0.00938	0.00784	0.90627	0.00046	2.9732	0.95	6.27604	0.55986	1.40547	0.015	0.7276	0.42322	0	0.10867	0.50747	0	0	0	0.62593	1	0	0
0.827	0.00938	0.00941	0.91888	0.00048	3.14246	0.94289	6.85126	0.55986	1.5	0.015	0.7	0.4116	0	0.11268	0.5	0	0	0	0.49667	0.94543	0	0
0.837	0.01235	0.00896	0.98	0.00042	3.02866	0.54629	9.09653	0.54696	1.5	0.01302	0.86818	0.44143	0	0.08024	0.47833	0	0	0	0.51979	0.82004	0	0
0.838	0.01007	0.00808	0.93297	0.00042	2.83719	0.95	5.89279	0.62565	1.48883	0.01542	0.77962	0.50776	0	0.09932	0.50433	0	0	0	0.63843	0.9881	0	0
0.838	0.00839	0.00638	0.89887	0.0005	2.44083	0.88607	9.18325	0.3279	1.13719	0.01448	0.70659	0.34582	0	0.10613	0.36126	0	0	0	0.33877	0.88672	0	0
0.838	0.00806	0.0084	0.90627	0.00045	2.60193	0.95	6.44727	0.55986	1.40547	0.01619	0.7196	0.45851	0	0.11503	0.57782	0	0	0	0.63057	0.94799	0	0
0.84	0.00938	0.00785	0.90516	0.00046	2.9656	0.95	6.29514	0.55986	1.40291	0.01504	0.7269	0.42284	0	0.10896	0.50747	0	0	0	0.62413	1	0	0
0.84	0.00938	0.00785	0.90516	0.00046	2.9656	0.95	6.29514	0.55986	1.40291	0.01504	0.7269	0.42284	0	0.10896	0.50747	0	0	0	0.62413	1	0	0
0.84	0.01045	0.01116	0.91642	0.00054	1.78593	0.8268	5.10476	0.39877	1.40993	0.01394	0.85062	0.57326	0	0.08488	0.44798	0	0	0	0.47489	0.90303	0	0
0.841	0.00962	0.00784	0.90627	0.00042	2.85642	0.95	5.8623	0.6115	1.46595	0.01602	0.7834	0.4517	0	0.10867	0.49194	0	0	0	0.62106	1	0	0
0.841	0.01139	0.01079	0.90634	0.00052	3.06369	0.78719	6.88969	0.42973	1.5	0.01522	0.71046	0.42607	0	0.10637	0.5	0	0	0	0.47675	0.89989	0	0
0.842	0.01008	0.00706	0.87768	0.00051	2.44083	0.8	8.73725	0.37007	1.20515	0.01448	0.67353	0.34582	0	0.10755	0.37588	0	0	0	0.33877	0.95174	0	0
0.844	0.0095	0.00801	0.90268	0.00048	2.86835	0.95	6.1654	0.55773	1.31783	0.015	0.73859	0.42625	0	0.1113	0.50747	0	0	0	0.61481	1	0	0
0.845	0.01002	0.00999	0.93752	0.00049	2.97596	0.79921	7.50144	0.50117	1.50591	0.01499	0.69996	0.39684	0	0.10232	0.50764	0	0	0	0.49865	1	0	0
0.847	0.01003	0.01002	0.93752	0.00049	2.96991	0.79959	7.5	0.50088	1.50591	0.015	0.7006	0.39801	0	0.10218	0.50663	0	0	0	0.49916	0.99882	0	0
0.847	0.00965	0.00657	0.88814	0.0004	3.67169	0.95	5.84857	0.64182	1.46595	0.01685	0.9	0.4517	0	0.10879	0.51733	0	0	0	0.73805	0.88772	0	0
0.847	0.0102	0.01	0.8997	0.00051	2.78476	0.78392	6.86802	0.46536	1.62411	0.01481	0.73755	0.39455	0	0.10634	0.44309	0	0	0	0.47675	0.89206	0	0
0.847	0.00933	0.00711	0.869	0.00053	2.416	0.82379	8.35232	0.37445	1.19689	0.01344	0.76542	0.32382	0	0.11249	0.36332	0	0	0	0.3371	0.92966	0	0
0.848	0.01011	0.00733	0.90042	0.0005	2.41584	0.8	9.8057	0.39125	1.205	0.01443	0.7	0.35009	0	0.1031	0.3857	0	0	0	0.33877	0.95174	0	0
0.85	0.01117	0.0094	0.94849	0.00047	2.62727	0.7762	7.5	0.47965	1.38941	0.01915	0.7665	0.35149	0	0.10985	0.49057	0	0	0	0.5703	1	0	0
0.85	0.01011	0.01001	0.94007	0.0005	3	0.80276	7.5494	0.49691	1.5	0.01508	0.70973	0.40135	0	0.1005	0.50703	0	0	0	0.5	0.98181	0	0
0.853	0.00995	0.00997	0.93752	0.00048	3.05178	0.79959	7.25945	0.50773	1.48879	0.01484	0.68261	0.40243	0	0.10075	0.50988	0	0	0	0.48541	1	0	0
0.854	0.01	0.01	0.93293	0.00052	2.78476	0.83711	6.88969	0.4064	1.5	0.01522	0.68191	0.42607	0	0.10814	0.5	0	0	0	0.47675	0.90303	0	0
0.854	0.01099	0.00993	0.92461	0.0005	2.85498	0.75967	6.85919	0.40945	1.51101	0.01519	0.68191	0.42251	0	0.10158	0.48646	0	0	0	0.47675	0.94226	0	0
0.854	0.00996	0.00912	0.91354	0.00036	2.52965	0.8	8.61295	0.37643	1.24018	0.0113	0.54083	0.25866	0	0.14887	0.43602	0	0	0	0.322	1	0	0
0.856	0.01261	0.00518	0.86901	0.0005	2.03932	0.93071	8.73725	0.37007	1.20515	0.01476	0.73359	0.40334	0	0.10755	0.37588	0	0	0	0.33877	0.95623	0	0
0.859	0.01	0.00998	0.95441	0.00052	3.01123	0.8	7.70266	0.49895	1.48802	0.01588	0.7219	0.4	0	0.09244	0.51821	0	0	0	0.5	0.99159	0	0
0.861	0.01	0.01027	0.93938	0.00049	2.80934	0.82029	6.41296	0.42803	1.52261	0.01522	0.66953	0.43862	0	0.1109	0.51226	0	0	0	0.47489	0.90303	0	0
