# Supplementary material for: Fusion of crayfish optimization algorithm and MNS-YOLO for solar cell defect detection
Source: PLoS One. 2025 Oct 9;20(10):e0333939. doi: 10.1371/journal.pone.0333939 (PMC12510536; doi:10.1371/journal.pone.0333939)
Supplement: S2 File — (ZIP) [file pone.0333939.s002.zip › PVMD/GELAN.xls]

## Sheet: results
epoch	metrics/precision(B)	metrics/recall(B)	metrics/mAP50(B)	metrics/mAP50-95(B)
1	0.00025	0.13603	0.00048	8e-05
2	0.00073	0.0314	0.00045	9e-05
3	0.60464	0.04504	0.00477	0.0017
4	0.80839	0.06667	0.00853	0.00279
5	0.66173	0.07562	0.04479	0.01209
6	0.72626	0.1003	0.10982	0.02566
7	0.33969	0.41087	0.1486	0.07967
8	0.84388	0.1037	0.05972	0.02029
9	0.53701	0.18278	0.1456	0.06045
10	0.27468	0.11783	0.04739	0.01926
11	0.77893	0.10416	0.13151	0.04442
12	0.40265	0.18189	0.18901	0.10083
13	0.67487	0.11203	0.10359	0.03651
14	0.45674	0.50926	0.36416	0.18834
15	0.42874	0.4262	0.36035	0.19183
16	0.7221	0.16918	0.36321	0.20602
17	0.99273	0.11852	0.17791	0.11071
18	0.54351	0.25806	0.22256	0.128
19	0.3604	0.49235	0.41437	0.23392
20	0.41276	0.48856	0.47833	0.27081
21	0.33912	0.4995	0.49267	0.27154
22	0.49672	0.39692	0.45412	0.26872
23	0.56066	0.31158	0.42944	0.24404
24	0.69431	0.31279	0.35088	0.19583
25	0.74279	0.51343	0.56224	0.32865
26	0.48061	0.37576	0.30881	0.1633
27	0.62721	0.34899	0.35991	0.20642
28	0.44211	0.53125	0.55981	0.30871
29	0.73962	0.32747	0.49683	0.26947
30	0.51316	0.55774	0.57849	0.322
31	0.56266	0.33049	0.35505	0.1859
32	0.61468	0.39527	0.41613	0.23684
33	0.54907	0.57967	0.60425	0.34052
34	0.3623	0.32604	0.29609	0.18187
35	0.55321	0.58279	0.57651	0.3496
36	0.48809	0.55475	0.57234	0.32643
37	0.61883	0.40936	0.43284	0.23482
38	0.51901	0.53422	0.55903	0.32027
39	0.68067	0.5467	0.62302	0.35754
40	0.57724	0.57934	0.57245	0.32754
41	0.65964	0.64249	0.68509	0.40576
42	0.45489	0.42951	0.43994	0.22636
43	0.72372	0.63777	0.68849	0.39624
44	0.67365	0.58164	0.63572	0.37094
45	0.6045	0.60783	0.62836	0.35765
46	0.56928	0.32071	0.39257	0.22691
47	0.63382	0.61971	0.64371	0.40281
48	0.61222	0.44261	0.49014	0.28341
49	0.56579	0.45024	0.59843	0.35078
50	0.54294	0.53864	0.66726	0.41268
51	0.64297	0.58635	0.64087	0.36402
52	0.62385	0.42053	0.45079	0.26163
53	0.60555	0.62844	0.66538	0.3967
54	0.58357	0.48732	0.51994	0.28494
55	0.73747	0.4838	0.541	0.3048
56	0.72384	0.49202	0.54445	0.31248
57	0.74862	0.5023	0.70289	0.41601
58	0.61776	0.4873	0.60605	0.36513
59	0.82712	0.45606	0.70587	0.41116
60	0.7247	0.67778	0.72475	0.43651
61	0.62506	0.65545	0.6987	0.42221
62	0.62414	0.50769	0.54514	0.32863
63	0.75279	0.66631	0.74027	0.44765
64	0.76535	0.62001	0.68904	0.41888
65	0.74802	0.52996	0.64618	0.38294
66	0.70577	0.61888	0.70225	0.42973
67	0.685	0.43562	0.50599	0.31361
68	0.72788	0.6774	0.71978	0.46165
69	0.65677	0.57213	0.68663	0.41924
70	0.6309	0.70066	0.74468	0.46686
71	0.73421	0.65558	0.74818	0.47995
72	0.63316	0.45102	0.51865	0.3255
73	0.70811	0.72658	0.7662	0.47917
74	0.67013	0.54854	0.6976	0.43587
75	0.74064	0.52411	0.65061	0.41138
76	0.7435	0.58632	0.71828	0.43881
77	0.635	0.582	0.69342	0.42973
78	0.69143	0.57008	0.6967	0.43743
79	0.77101	0.67202	0.75135	0.46219
80	0.67789	0.61558	0.68385	0.42492
81	0.73643	0.70547	0.77984	0.50238
82	0.79436	0.52227	0.60118	0.37223
83	0.7359	0.59188	0.69549	0.43826
84	0.75335	0.64777	0.73479	0.45684
85	0.80005	0.70794	0.78451	0.48081
86	0.70084	0.63497	0.73821	0.46101
87	0.74084	0.52286	0.66404	0.41023
88	0.67439	0.55016	0.59723	0.36642
89	0.75006	0.70547	0.78704	0.50671
90	0.73219	0.6363	0.7182	0.44689
91	0.73942	0.69538	0.75331	0.49003
92	0.79802	0.66529	0.74443	0.48244
93	0.76422	0.59246	0.72259	0.46379
94	0.61436	0.69511	0.73156	0.46266
95	0.67956	0.51807	0.55839	0.34339
96	0.68845	0.54919	0.59853	0.37176
97	0.7511	0.6668	0.72376	0.45757
98	0.73012	0.69611	0.75941	0.48563
99	0.74811	0.63546	0.73897	0.48262
100	0.75772	0.65235	0.74276	0.47937
101	0.78268	0.66385	0.75601	0.48364
102	0.70641	0.5714	0.62994	0.39659
103	0.73898	0.63713	0.74615	0.47843
104	0.82299	0.57764	0.65027	0.41421
105	0.68277	0.59858	0.69149	0.44505
106	0.7325	0.65613	0.7333	0.48214
107	0.76671	0.76309	0.79531	0.51116
108	0.78462	0.72468	0.79538	0.50714
109	0.67958	0.65665	0.74601	0.47402
110	0.72242	0.71991	0.78296	0.50715
111	0.68749	0.57377	0.59425	0.38352
112	0.8168	0.51608	0.61108	0.37998
113	0.68436	0.68826	0.72585	0.45354
114	0.71857	0.58852	0.65758	0.42293
115	0.7815	0.75045	0.82318	0.52785
116	0.68511	0.60547	0.7138	0.45801
117	0.71621	0.70124	0.76329	0.48685
118	0.80558	0.74116	0.82264	0.54218
119	0.8202	0.74611	0.81614	0.54157
120	0.74766	0.71689	0.77318	0.49547
121	0.76424	0.71004	0.78583	0.5159
122	0.7799	0.72422	0.79976	0.5148
123	0.70182	0.58805	0.70637	0.4445
124	0.82957	0.6995	0.79006	0.52031
125	0.83649	0.76079	0.82677	0.54462
126	0.76941	0.69742	0.77213	0.49748
127	0.73668	0.69339	0.77249	0.48991
128	0.80826	0.75128	0.8266	0.53423
129	0.76445	0.71848	0.77903	0.50549
130	0.70452	0.73801	0.77558	0.50907
131	0.68088	0.64767	0.7184	0.46477
132	0.67833	0.73604	0.79334	0.50556
133	0.79804	0.56818	0.73033	0.46068
134	0.77283	0.70451	0.79042	0.51939
135	0.75256	0.73628	0.78666	0.51158
136	0.74948	0.77669	0.80128	0.5088
137	0.78333	0.63852	0.76506	0.49315
138	0.83259	0.75285	0.83087	0.54987
139	0.76252	0.64563	0.73237	0.47285
140	0.71743	0.68714	0.75639	0.49934
141	0.84242	0.72091	0.81072	0.53297
142	0.77899	0.67013	0.77199	0.49761
143	0.76737	0.65289	0.73671	0.47322
144	0.7305	0.71719	0.7866	0.51867
145	0.78132	0.74469	0.80521	0.52358
146	0.69535	0.70943	0.7785	0.50749
147	0.74545	0.74214	0.81282	0.5321
148	0.7595	0.70499	0.77491	0.49554
149	0.69352	0.70739	0.75831	0.49942
150	0.78895	0.80245	0.83802	0.56657
151	0.78324	0.77892	0.83106	0.55957
152	0.75442	0.68679	0.76567	0.49125
153	0.72439	0.70852	0.76678	0.49389
154	0.74181	0.78431	0.8093	0.5288
155	0.84797	0.76757	0.83398	0.55529
156	0.79559	0.74253	0.81508	0.53772
157	0.78831	0.72954	0.80993	0.53773
158	0.87119	0.74546	0.84197	0.56831
159	0.75882	0.71567	0.7815	0.50298
160	0.69099	0.64899	0.74175	0.49023
161	0.78316	0.72224	0.80428	0.5176
162	0.65184	0.68864	0.6929	0.43994
163	0.80219	0.77066	0.81961	0.54693
164	0.78086	0.74879	0.81228	0.53464
165	0.75534	0.68997	0.78219	0.51264
166	0.71652	0.61148	0.73117	0.47384
167	0.80937	0.69938	0.79878	0.52394
168	0.83463	0.75319	0.82181	0.54238
169	0.81258	0.77644	0.82552	0.54679
170	0.78177	0.67154	0.77193	0.49932
171	0.85707	0.7398	0.84914	0.55382
172	0.7706	0.71888	0.79042	0.50211
173	0.73922	0.71297	0.75923	0.4916
174	0.73121	0.71253	0.78946	0.51972
175	0.84221	0.73572	0.82853	0.54696
176	0.77273	0.63622	0.74333	0.48503
177	0.76258	0.77458	0.8315	0.54433
178	0.79404	0.72742	0.79818	0.52225
179	0.75732	0.77985	0.81237	0.53519
180	0.75828	0.74894	0.79444	0.52209
181	0.74833	0.70114	0.78925	0.51345
182	0.81495	0.80886	0.84526	0.55464
183	0.83734	0.73739	0.83015	0.54672
184	0.75923	0.74542	0.78829	0.51871
185	0.71741	0.73415	0.79197	0.5136
186	0.76649	0.76182	0.81704	0.52902
187	0.86348	0.73882	0.83816	0.55578
188	0.83326	0.78147	0.84587	0.54775
189	0.74903	0.75227	0.80187	0.5303
190	0.79547	0.79356	0.83351	0.55869
191	0.81272	0.7518	0.82162	0.54927
192	0.8392	0.70575	0.80636	0.53107
193	0.8899	0.74944	0.84283	0.56095
194	0.82903	0.77802	0.84031	0.56207
195	0.79556	0.67181	0.77685	0.50814
196	0.83816	0.74475	0.82265	0.5444
197	0.77733	0.74702	0.80552	0.52983
198	0.81367	0.79129	0.83689	0.55381
199	0.8224	0.72856	0.81053	0.53881
200	0.80939	0.70064	0.80595	0.53685
