# Supplementary material for: Fusion of crayfish optimization algorithm and MNS-YOLO for solar cell defect detection
Source: PLoS One. 2025 Oct 9;20(10):e0333939. doi: 10.1371/journal.pone.0333939 (PMC12510536; doi:10.1371/journal.pone.0333939)
Supplement: S2 File — (ZIP) [file pone.0333939.s002.zip › PVMD/MNSYOLO.xls]

## Sheet: results
epoch	metrics/precision(B)	metrics/recall(B)	metrics/mAP50(B)	metrics/mAP50-95(B)
1	0.00025	0.13603	0.00048	8e-05
2	0.00073	0.0314	0.00045	9e-05
3	0.60464	0.04504	0.00477	0.0017
4	0.80839	0.06667	0.00853	0.00279
5	0.66173	0.07562	0.04479	0.01209
6	0.72626	0.1003	0.10982	0.02566
7	0.33969	0.41087	0.1486	0.07967
8	0.84388	0.1037	0.05972	0.02029
9	0.53701	0.18278	0.1456	0.06045
10	0.27468	0.11783	0.04739	0.01926
11	0.77893	0.10416	0.13151	0.04442
12	0.40265	0.18189	0.18901	0.10083
13	0.67487	0.11203	0.10359	0.03651
14	0.45674	0.50926	0.36416	0.18834
15	0.42874	0.4262	0.36035	0.19183
16	0.7221	0.16918	0.36321	0.20602
17	0.99273	0.11852	0.17791	0.11071
18	0.54351	0.25806	0.22256	0.128
19	0.3604	0.49235	0.41437	0.23392
20	0.41276	0.48856	0.47833	0.27081
21	0.33912	0.4995	0.49267	0.27154
22	0.49672	0.39692	0.45412	0.26872
23	0.56066	0.31158	0.42944	0.24404
24	0.69431	0.31279	0.35088	0.19583
25	0.74279	0.51343	0.56224	0.32865
26	0.48061	0.37576	0.30881	0.1633
27	0.62721	0.34899	0.35991	0.20642
28	0.44211	0.53125	0.55981	0.30871
29	0.73962	0.32747	0.49683	0.26947
30	0.51316	0.55774	0.57849	0.322
31	0.56266	0.33049	0.35505	0.1859
32	0.61468	0.39527	0.41613	0.23684
33	0.54907	0.57967	0.60425	0.34052
34	0.3623	0.32604	0.29609	0.18187
35	0.55321	0.58279	0.57651	0.3496
36	0.48809	0.55475	0.57234	0.32643
37	0.61883	0.40936	0.43284	0.23482
38	0.51901	0.53422	0.55903	0.32027
39	0.68067	0.5467	0.62302	0.35754
40	0.57724	0.57934	0.57245	0.32754
41	0.65964	0.64249	0.68509	0.40576
42	0.45489	0.42951	0.43994	0.22636
43	0.72372	0.63777	0.68849	0.39624
44	0.67365	0.58164	0.63572	0.37094
45	0.6045	0.60783	0.62836	0.35765
46	0.56928	0.32071	0.39257	0.22691
47	0.63382	0.61971	0.64371	0.40281
48	0.61222	0.44261	0.49014	0.28341
49	0.56579	0.45024	0.59843	0.35078
50	0.54294	0.53864	0.66726	0.41268
51	0.64297	0.58635	0.64087	0.36402
52	0.62385	0.42053	0.45079	0.26163
53	0.60555	0.62844	0.66538	0.3967
54	0.58357	0.48732	0.51994	0.28494
55	0.73747	0.4838	0.541	0.3048
56	0.72384	0.49202	0.54445	0.31248
57	0.74862	0.5023	0.70289	0.41601
58	0.61776	0.4873	0.60605	0.36513
59	0.82712	0.45606	0.70587	0.41116
60	0.7247	0.67778	0.72475	0.43651
61	0.62506	0.65545	0.6987	0.42221
62	0.62414	0.50769	0.54514	0.32863
63	0.75279	0.66631	0.74027	0.44765
64	0.76535	0.62001	0.68904	0.41888
65	0.74802	0.52996	0.64618	0.38294
66	0.70577	0.61888	0.70225	0.42973
67	0.72471	0.53417	0.57257	0.33686
68	0.70796	0.61121	0.65125	0.37814
69	0.54597	0.50967	0.53807	0.30915
70	0.49419	0.45967	0.488	0.29194
71	0.70563	0.59603	0.70797	0.42913
72	0.69628	0.72642	0.75253	0.4658
73	0.57384	0.64873	0.69873	0.44001
74	0.6226	0.63331	0.7105	0.42603
75	0.71229	0.64943	0.73538	0.45625
76	0.75067	0.68277	0.77375	0.4785
77	0.71168	0.58773	0.71074	0.42783
78	0.81136	0.53916	0.70615	0.43573
79	0.685	0.43562	0.50599	0.31361
80	0.72788	0.6774	0.71978	0.46165
81	0.65677	0.57213	0.68663	0.41924
82	0.6309	0.70066	0.74468	0.46686
83	0.73421	0.65558	0.74818	0.47995
84	0.63316	0.45102	0.51865	0.3255
85	0.7359	0.59188	0.69549	0.43826
86	0.75335	0.64777	0.73479	0.45684
87	0.80005	0.70794	0.78451	0.48081
88	0.70084	0.63497	0.73821	0.46101
89	0.74084	0.52286	0.66404	0.41023
90	0.67439	0.55016	0.59723	0.36642
91	0.75006	0.70547	0.78704	0.50671
92	0.73219	0.6363	0.7182	0.44689
93	0.73942	0.69538	0.75331	0.49003
94	0.79802	0.66529	0.74443	0.48244
95	0.76422	0.59246	0.72259	0.46379
96	0.61436	0.69511	0.73156	0.46266
97	0.67956	0.51807	0.55839	0.34339
98	0.68845	0.54919	0.59853	0.37176
99	0.74603	0.56162	0.70301	0.43819
100	0.61009	0.61804	0.65331	0.42803
101	0.71769	0.74539	0.79136	0.51931
102	0.72285	0.58723	0.5986	0.37956
103	0.75072	0.56823	0.6453	0.41533
104	0.75176	0.67704	0.78131	0.50648
105	0.79807	0.67225	0.78574	0.51678
106	0.76264	0.7206	0.78404	0.50736
107	0.67916	0.64819	0.75367	0.48993
108	0.7325	0.65613	0.7333	0.48214
109	0.76671	0.76309	0.79531	0.51116
110	0.78462	0.72468	0.79538	0.50714
111	0.67958	0.65665	0.74601	0.47402
112	0.72242	0.71991	0.78296	0.50715
113	0.68749	0.57377	0.59425	0.38352
114	0.8168	0.51608	0.61108	0.37998
115	0.68436	0.68826	0.72585	0.45354
116	0.71857	0.58852	0.65758	0.42293
117	0.7815	0.75045	0.82318	0.52785
118	0.77339	0.68145	0.78629	0.50626
119	0.8202	0.74611	0.81614	0.54157
120	0.74766	0.71689	0.77318	0.49547
121	0.76424	0.71004	0.78583	0.5159
122	0.7799	0.72422	0.79976	0.5148
123	0.70182	0.58805	0.70637	0.4445
124	0.82957	0.6995	0.79006	0.52031
125	0.83649	0.76079	0.82677	0.54462
126	0.76941	0.69742	0.77213	0.49748
127	0.73668	0.69339	0.77249	0.48991
128	0.80826	0.75128	0.8266	0.53423
129	0.7649	0.66217	0.75293	0.48738
130	0.74948	0.77669	0.80128	0.5088
131	0.78333	0.63852	0.76506	0.49315
132	0.75174	0.69423	0.76252	0.48748
133	0.75857	0.71406	0.78099	0.49624
134	0.80901	0.70702	0.77597	0.50252
135	0.72167	0.69644	0.76116	0.49027
136	0.82438	0.57514	0.63586	0.39736
137	0.80333	0.73716	0.79646	0.50922
138	0.83259	0.75285	0.83087	0.54987
139	0.76252	0.64563	0.73237	0.47285
140	0.71743	0.68714	0.75639	0.49934
141	0.84242	0.72091	0.81072	0.53297
142	0.77899	0.67013	0.77199	0.49761
143	0.76737	0.65289	0.73671	0.47322
144	0.7305	0.71719	0.7866	0.51867
145	0.78132	0.74469	0.80521	0.52358
146	0.69535	0.70943	0.7785	0.50749
147	0.74545	0.74214	0.81282	0.5321
148	0.7595	0.70499	0.77491	0.49554
149	0.69352	0.70739	0.75831	0.49942
150	0.78895	0.80245	0.83802	0.56657
151	0.78324	0.77892	0.83106	0.55957
152	0.75442	0.68679	0.76567	0.49125
153	0.72439	0.70852	0.76678	0.49389
154	0.74181	0.78431	0.8093	0.5288
155	0.84797	0.76757	0.83398	0.55529
156	0.79559	0.74253	0.81508	0.53772
157	0.78831	0.72954	0.80993	0.53773
158	0.84119	0.84846	0.84037	0.55731
159	0.75882	0.71567	0.7815	0.50298
160	0.69099	0.64899	0.74175	0.49023
161	0.78316	0.72224	0.80428	0.5176
162	0.65184	0.68864	0.6929	0.43994
163	0.80219	0.77066	0.81961	0.54693
164	0.76313	0.71467	0.77408	0.50921
165	0.74553	0.63495	0.7485	0.49526
166	0.77261	0.58163	0.70102	0.45207
167	0.76943	0.68305	0.78831	0.51262
168	0.75608	0.59079	0.69322	0.45582
169	0.78086	0.74879	0.81228	0.53464
170	0.75534	0.68997	0.78219	0.51264
171	0.71652	0.61148	0.73117	0.47384
172	0.80937	0.69938	0.79878	0.52394
173	0.83463	0.75319	0.82181	0.54238
174	0.71258	0.87644	0.82552	0.54679
175	0.78177	0.67154	0.77193	0.49932
176	0.7706	0.71888	0.79042	0.50211
177	0.73922	0.71297	0.75923	0.4916
178	0.73121	0.71253	0.78946	0.51972
179	0.84221	0.73572	0.82853	0.54696
180	0.77273	0.63622	0.74333	0.48503
181	0.76258	0.77458	0.8315	0.54433
182	0.79404	0.72742	0.79818	0.52225
183	0.75732	0.77985	0.81237	0.53519
184	0.75828	0.74894	0.79444	0.52209
185	0.74833	0.70114	0.78925	0.51345
186	0.73734	0.83739	0.83015	0.54672
187	0.75923	0.74542	0.78829	0.51871
188	0.68826	0.68183	0.74553	0.48835
189	0.7508	0.73249	0.79262	0.51969
190	0.71741	0.73415	0.79197	0.5136
191	0.76649	0.76182	0.81704	0.52902
192	0.76348	0.83882	0.83816	0.55578
193	0.79426	0.62147	0.74887	0.48675
194	0.74903	0.75227	0.80187	0.5303
195	0.79547	0.79356	0.83351	0.55869
196	0.71272	0.8518	0.82162	0.54927
197	0.8392	0.70575	0.80636	0.53107
198	0.73903	0.87802	0.83931	0.56207
199	0.79556	0.67181	0.77685	0.50814
200	0.83816	0.74475	0.82265	0.5444
