# Supplementary material for: Fusion of crayfish optimization algorithm and MNS-YOLO for solar cell defect detection
Source: PLoS One. 2025 Oct 9;20(10):e0333939. doi: 10.1371/journal.pone.0333939 (PMC12510536; doi:10.1371/journal.pone.0333939)
Supplement: S2 File — (ZIP) [file pone.0333939.s002.zip › PVMD/RTDETRR50.xls]

## Sheet: results
epoch	metrics/precision(B)	metrics/recall(B)	metrics/mAP50(B)	metrics/mAP50-95(B)
1	0.00025	0.13603	0.00035	7e-05
2	0.00322	0.20257	0.0032	0.00086
3	0.82901	0.05926	0.02695	0.0054
4	0.80244	0.012	0.01369	0.00825
5	0.81705	0.06667	0.02932	0.00774
6	0.64736	0.11111	0.06396	0.01965
7	0.53215	0.13332	0.10261	0.04368
8	0.64818	0.12844	0.03957	0.00984
9	0.48751	0.21776	0.08431	0.02599
10	0.5343	0.31429	0.30972	0.13583
11	0.41008	0.4335	0.29185	0.13928
12	0.41759	0.22222	0.15463	0.0716
13	0.51193	0.34875	0.33411	0.14668
14	0.51653	0.38633	0.36053	0.18219
15	0.52139	0.39901	0.36745	0.17306
16	0.5207	0.43493	0.31154	0.15472
17	0.70063	0.23627	0.35013	0.1422
18	0.76239	0.25122	0.29782	0.12306
19	0.60485	0.38521	0.42749	0.20877
20	0.60461	0.20419	0.20117	0.08397
21	0.66127	0.29853	0.28711	0.11756
22	0.51608	0.31395	0.24396	0.10269
23	0.84098	0.44436	0.50741	0.2606
24	0.44697	0.4658	0.42366	0.20823
25	0.61069	0.47387	0.50724	0.24794
26	0.56264	0.50342	0.55476	0.27248
27	0.54326	0.57753	0.57899	0.28206
28	0.56031	0.47685	0.52327	0.25176
29	0.61399	0.51988	0.56014	0.27031
30	0.60782	0.45181	0.45178	0.2012
31	0.56541	0.47078	0.54606	0.26964
32	0.52252	0.48879	0.52376	0.2519
33	0.57142	0.59493	0.60401	0.30473
34	0.60945	0.59746	0.62816	0.3135
35	0.68648	0.32521	0.37122	0.16804
36	0.54945	0.40139	0.46221	0.19736
37	0.46586	0.45448	0.48741	0.20603
38	0.49415	0.43173	0.44382	0.20698
39	0.64812	0.47307	0.57803	0.27932
40	0.64851	0.57378	0.61401	0.31896
41	0.64247	0.56801	0.62088	0.30456
42	0.65122	0.60917	0.67548	0.35281
43	0.72167	0.66679	0.73323	0.37309
44	0.62658	0.65365	0.6907	0.35472
45	0.56457	0.44375	0.4995	0.21246
46	0.64218	0.51482	0.60023	0.31366
47	0.60662	0.45846	0.51274	0.23649
48	0.62319	0.67719	0.7015	0.3731
49	0.56826	0.59969	0.66366	0.3364
50	0.61803	0.48431	0.59404	0.2829
51	0.6335	0.59761	0.66699	0.32873
52	0.69224	0.67374	0.73442	0.36088
53	0.682	0.62036	0.69339	0.36296
54	0.71721	0.66629	0.70007	0.3628
55	0.65131	0.6263	0.7178	0.38281
56	0.72362	0.6059	0.68558	0.34675
57	0.62688	0.59623	0.65799	0.34118
58	0.55108	0.49108	0.53223	0.25388
59	0.72871	0.60007	0.72836	0.37947
60	0.67077	0.68528	0.73092	0.39475
61	0.70719	0.62267	0.72353	0.38022
62	0.5292	0.53301	0.56229	0.27441
63	0.5575	0.49886	0.53466	0.27754
64	0.67135	0.62929	0.71513	0.41101
65	0.69462	0.70465	0.71954	0.4398
66	0.65048	0.63173	0.70269	0.43935
67	0.65578	0.63308	0.71795	0.4352
68	0.68395	0.69181	0.74064	0.45623
69	0.6434	0.61617	0.66371	0.38836
70	0.66451	0.68966	0.71653	0.4236
71	0.58181	0.59951	0.63597	0.39164
72	0.76921	0.72412	0.76171	0.4628
73	0.60112	0.65338	0.69515	0.42297
74	0.69736	0.716	0.7523	0.46117
75	0.68144	0.51228	0.61357	0.37037
76	0.72999	0.67967	0.75553	0.477
77	0.62872	0.57945	0.59782	0.36186
78	0.66542	0.48386	0.53619	0.30986
79	0.70816	0.63714	0.72551	0.43704
80	0.6995	0.59517	0.73331	0.43562
81	0.69065	0.37677	0.48638	0.28984
82	0.68476	0.70513	0.7549	0.46269
83	0.59851	0.74066	0.74622	0.46631
84	0.68221	0.66977	0.74149	0.46756
85	0.63128	0.58678	0.65637	0.40543
86	0.77832	0.67927	0.76751	0.48468
87	0.67593	0.67236	0.73674	0.4707
88	0.7432	0.6479	0.71996	0.45222
89	0.68156	0.69339	0.77068	0.49112
90	0.59412	0.6729	0.64633	0.40021
91	0.71354	0.72757	0.76941	0.47191
92	0.74577	0.67048	0.73593	0.45303
93	0.60747	0.54511	0.57026	0.3481
94	0.6914	0.67162	0.74836	0.47335
95	0.60461	0.71045	0.72131	0.45419
96	0.65249	0.69568	0.73305	0.48279
97	0.77471	0.70412	0.78892	0.503
98	0.71766	0.69148	0.77529	0.50161
99	0.64726	0.67541	0.74831	0.46619
100	0.74137	0.59957	0.6865	0.42343
101	0.74969	0.66414	0.74864	0.47523
102	0.65929	0.62285	0.7063	0.44466
103	0.75268	0.72664	0.78328	0.5021
104	0.67822	0.6868	0.72284	0.45303
105	0.65138	0.67339	0.75584	0.48149
106	0.75639	0.7399	0.80821	0.51244
107	0.71922	0.72414	0.79161	0.50248
108	0.65528	0.70258	0.74078	0.47295
109	0.76562	0.69549	0.79602	0.50523
110	0.65333	0.59024	0.63189	0.3955
111	0.81678	0.57407	0.67547	0.42448
112	0.73355	0.70483	0.77545	0.49075
113	0.77539	0.76775	0.8231	0.52292
114	0.68219	0.63118	0.70742	0.44228
115	0.71993	0.76177	0.8009	0.51139
116	0.78391	0.71104	0.80929	0.52619
117	0.73506	0.61694	0.74399	0.46889
118	0.79668	0.68303	0.77371	0.48587
119	0.76541	0.75437	0.80162	0.51757
120	0.70337	0.71737	0.77244	0.50331
121	0.70799	0.62583	0.75218	0.47979
122	0.75736	0.70737	0.77423	0.48872
123	0.70807	0.76898	0.7783	0.49486
124	0.75283	0.69545	0.7745	0.50485
125	0.76399	0.75099	0.81259	0.51572
126	0.71717	0.70309	0.75657	0.47805
127	0.68618	0.77723	0.79082	0.49773
128	0.71879	0.71977	0.77867	0.5076
129	0.77478	0.7131	0.81231	0.51706
130	0.66684	0.71935	0.76058	0.48891
131	0.75083	0.60407	0.73162	0.46876
132	0.75694	0.66379	0.77076	0.49917
133	0.70555	0.76827	0.76841	0.49217
134	0.67412	0.70168	0.76071	0.50083
135	0.76643	0.73615	0.78251	0.51585
136	0.72849	0.66496	0.73666	0.4826
137	0.78624	0.77453	0.83054	0.5389
138	0.75957	0.67403	0.76213	0.48724
139	0.67352	0.61049	0.66291	0.4203
140	0.80291	0.7438	0.81566	0.53667
141	0.70345	0.69773	0.76958	0.51328
142	0.74676	0.69653	0.76071	0.49531
143	0.70927	0.70881	0.75915	0.50032
144	0.69371	0.69852	0.76038	0.50003
145	0.71889	0.72112	0.77611	0.51659
146	0.79191	0.70345	0.78795	0.51118
147	0.76925	0.55672	0.62295	0.39197
148	0.68363	0.67579	0.74033	0.48358
149	0.80289	0.70621	0.80447	0.53078
150	0.76412	0.72225	0.79018	0.51035
151	0.78524	0.73423	0.81537	0.54493
152	0.86261	0.71177	0.82352	0.53453
153	0.83727	0.75167	0.82708	0.54982
154	0.6568	0.73987	0.77698	0.50451
155	0.76467	0.75224	0.81061	0.53889
156	0.8625	0.69409	0.82087	0.53193
157	0.73285	0.73091	0.7862	0.52073
158	0.79088	0.77081	0.8241	0.54378
159	0.77892	0.68839	0.78292	0.50808
160	0.74654	0.722	0.76602	0.49228
161	0.76175	0.72563	0.78415	0.5066
162	0.78288	0.74981	0.82474	0.54415
163	0.83687	0.79348	0.84812	0.55397
164	0.72535	0.76848	0.80516	0.51582
165	0.73075	0.76482	0.78079	0.50829
166	0.69257	0.69463	0.75712	0.48957
167	0.76492	0.71211	0.78977	0.50567
168	0.82381	0.59077	0.64982	0.40798
169	0.65383	0.72428	0.75842	0.48777
170	0.79065	0.74405	0.80396	0.51643
171	0.74234	0.77694	0.80084	0.54515
172	0.84294	0.72242	0.81346	0.55118
173	0.72107	0.66871	0.7579	0.48098
174	0.74037	0.75077	0.78591	0.49641
175	0.78515	0.75478	0.7971	0.51238
176	0.73668	0.77017	0.79495	0.51713
177	0.80617	0.73219	0.81991	0.53534
178	0.79035	0.70823	0.79368	0.51068
179	0.82285	0.71375	0.79922	0.507
180	0.84162	0.71337	0.80777	0.52193
181	0.80755	0.74879	0.80795	0.51724
182	0.73476	0.72327	0.78149	0.50194
183	0.7205	0.71277	0.77605	0.5001
184	0.83585	0.74711	0.82036	0.54185
185	0.77877	0.76689	0.80865	0.51952
186	0.77737	0.78599	0.82142	0.55148
187	0.80774	0.75638	0.81428	0.52766
188	0.77423	0.75381	0.80114	0.5192
189	0.80418	0.73123	0.79652	0.51786
190	0.78663	0.75546	0.80376	0.52482
191	0.8125	0.72326	0.79591	0.51521
192	0.80079	0.71693	0.7901	0.50941
193	0.78131	0.72953	0.79295	0.51158
194	0.82709	0.74085	0.8061	0.5169
195	0.81509	0.74605	0.80745	0.51792
196	0.82492	0.71962	0.80662	0.54039
197	0.83527	0.72611	0.81761	0.54664
198	0.79467	0.7614	0.81959	0.54784
199	0.80559	0.74207	0.81119	0.51965
200	0.8044	0.76444	0.81162	0.52302
