# Supplementary material for: Fusion of crayfish optimization algorithm and MNS-YOLO for solar cell defect detection
Source: PLoS One. 2025 Oct 9;20(10):e0333939. doi: 10.1371/journal.pone.0333939 (PMC12510536; doi:10.1371/journal.pone.0333939)
Supplement: S2 File — (ZIP) [file pone.0333939.s002.zip › PVMD/YOLOv10.xls]

## Sheet: results
epoch	metrics/precision(B)	metrics/recall(B)	metrics/mAP50(B)	metrics/mAP50-95(B)
1	0.00025	0.13603	0.00048	8e-05
2	0.00146	0.17787	0.00263	0.0005
3	0.00316	0.13333	0.00654	0.00119
4	0.86424	0.10966	0.08944	0.02756
5	0.47764	0.22371	0.06369	0.02022
6	0.28096	0.31572	0.07912	0.03046
7	0.49105	0.20393	0.12687	0.04845
8	0.2263	0.08093	0.02176	0.00479
9	0.40533	0.39322	0.23829	0.10901
10	0.48819	0.24239	0.35737	0.1734
11	0.24177	0.30487	0.24592	0.12131
12	0.49907	0.1895	0.0772	0.0266
13	0.31842	0.27851	0.21688	0.08156
14	0.45734	0.49167	0.42003	0.19753
15	0.78083	0.32762	0.38102	0.15661
16	0.4975	0.48741	0.42948	0.19888
17	0.70255	0.26165	0.21837	0.07138
18	0.49921	0.45943	0.4484	0.21228
19	0.58842	0.27116	0.42842	0.17295
20	0.54214	0.60894	0.62914	0.32736
21	0.66151	0.66647	0.68241	0.34314
22	0.73152	0.43133	0.48683	0.21726
23	0.68588	0.65011	0.67889	0.35063
24	0.54665	0.41131	0.41487	0.17668
25	0.64091	0.6305	0.64894	0.32877
26	0.62908	0.52295	0.61968	0.29214
27	0.76214	0.65222	0.72539	0.36408
28	0.68877	0.62736	0.68896	0.34243
29	0.70256	0.66591	0.70729	0.34902
30	0.66892	0.61318	0.66568	0.32606
31	0.68217	0.55527	0.6347	0.30722
32	0.76195	0.57575	0.64616	0.3316
33	0.54829	0.42599	0.44838	0.2076
34	0.57508	0.56344	0.62681	0.30827
35	0.62097	0.66803	0.67164	0.32661
36	0.74434	0.46581	0.51046	0.23878
37	0.68312	0.60783	0.68224	0.35464
38	0.74171	0.63215	0.71597	0.36669
39	0.6714	0.6346	0.65205	0.33747
40	0.41827	0.45469	0.40708	0.21621
41	0.64019	0.5396	0.64699	0.30885
42	0.46496	0.42102	0.36628	0.15198
43	0.61342	0.53548	0.54113	0.30815
44	0.72686	0.61141	0.69752	0.42124
45	0.63132	0.70895	0.71276	0.40489
46	0.69037	0.65121	0.69611	0.41347
47	0.71977	0.67075	0.72695	0.4153
48	0.72674	0.66461	0.71793	0.42889
49	0.6029	0.33008	0.34206	0.17353
50	0.6997	0.61959	0.70883	0.40898
51	0.71839	0.49815	0.54838	0.31833
52	0.57594	0.60148	0.64106	0.37453
53	0.71146	0.55378	0.63764	0.39002
54	0.6848	0.70577	0.73025	0.43751
55	0.58095	0.55712	0.59168	0.35972
56	0.69559	0.69291	0.75725	0.47795
57	0.67366	0.65918	0.72809	0.458
58	0.7346	0.60666	0.63386	0.38723
59	0.76185	0.68336	0.76446	0.48011
60	0.78438	0.73567	0.77455	0.48819
61	0.63996	0.51451	0.57107	0.35011
62	0.6456	0.62667	0.7192	0.44914
63	0.66574	0.60724	0.73332	0.43663
64	0.78069	0.68118	0.74809	0.47463
65	0.79641	0.56814	0.65391	0.42067
66	0.69023	0.66018	0.73089	0.46014
67	0.71798	0.6779	0.76093	0.47137
68	0.73357	0.69261	0.76538	0.4835
69	0.76457	0.67702	0.77448	0.50196
70	0.75807	0.76088	0.7763	0.50267
71	0.68548	0.62363	0.74298	0.47052
72	0.74085	0.71813	0.777	0.50052
73	0.74524	0.70037	0.77406	0.50225
74	0.76498	0.55513	0.67336	0.4337
75	0.7833	0.74454	0.79367	0.51886
76	0.65463	0.70419	0.76104	0.49652
77	0.72984	0.7209	0.77642	0.50112
78	0.78219	0.75144	0.78308	0.51534
79	0.76551	0.77601	0.80262	0.52352
80	0.59656	0.67903	0.72645	0.46761
81	0.78191	0.70948	0.79302	0.50674
82	0.72937	0.72475	0.78034	0.50716
83	0.79444	0.69109	0.78428	0.52149
84	0.84734	0.57908	0.64023	0.40717
85	0.71426	0.71209	0.78386	0.50559
86	0.74241	0.69558	0.75866	0.49947
87	0.80049	0.76472	0.81759	0.53422
88	0.77679	0.78646	0.82704	0.53101
89	0.86666	0.68718	0.79051	0.52504
90	0.71953	0.78513	0.80417	0.52019
91	0.749	0.76957	0.81319	0.52887
92	0.84185	0.58497	0.65045	0.40474
93	0.80134	0.77688	0.81873	0.52417
94	0.7281	0.75623	0.79895	0.50403
95	0.7448	0.68425	0.75898	0.49433
96	0.79497	0.7631	0.809	0.52471
97	0.74773	0.7353	0.80264	0.51284
98	0.85245	0.56862	0.64385	0.3872
99	0.6716	0.73205	0.76192	0.49366
100	0.78714	0.61628	0.67171	0.41474
101	0.76647	0.78411	0.83663	0.54672
102	0.8059	0.76246	0.82767	0.52962
103	0.78292	0.77244	0.82061	0.54011
104	0.73617	0.74331	0.79077	0.51546
105	0.71591	0.70292	0.7542	0.47866
106	0.74233	0.73478	0.79413	0.51217
107	0.84112	0.61358	0.74608	0.47703
108	0.81622	0.77445	0.80362	0.53052
109	0.83008	0.75052	0.81381	0.54219
110	0.69785	0.6652	0.73052	0.4836
111	0.91328	0.56395	0.66179	0.41962
112	0.77087	0.69172	0.76449	0.5024
113	0.79868	0.73366	0.79487	0.52157
114	0.74405	0.76985	0.78211	0.50409
115	0.75571	0.74986	0.79039	0.52013
116	0.83579	0.60889	0.71939	0.46025
117	0.78975	0.74667	0.79885	0.5258
118	0.75598	0.72471	0.78611	0.50914
119	0.72522	0.69221	0.76309	0.50003
120	0.74515	0.74007	0.78167	0.51816
121	0.84397	0.75491	0.80865	0.52935
122	0.75208	0.74583	0.79039	0.51669
123	0.80597	0.70665	0.79207	0.51908
124	0.76113	0.7463	0.81381	0.52584
125	0.76083	0.72303	0.79803	0.52151
126	0.81159	0.78781	0.83404	0.54896
127	0.82649	0.7552	0.8256	0.52966
128	0.77095	0.69541	0.77928	0.5004
129	0.77538	0.71389	0.80554	0.53053
130	0.86075	0.60219	0.66393	0.43482
131	0.74649	0.75813	0.79033	0.51591
132	0.76906	0.78782	0.81118	0.5331
133	0.77478	0.75392	0.81535	0.53191
134	0.75212	0.75797	0.7814	0.51923
135	0.82141	0.78421	0.81768	0.54532
136	0.72992	0.71781	0.76939	0.51229
137	0.78657	0.75468	0.81092	0.5344
138	0.76265	0.72824	0.78932	0.53045
139	0.73375	0.75469	0.80664	0.53813
140	0.76212	0.76301	0.79883	0.51602
141	0.76832	0.75791	0.80713	0.52493
142	0.80857	0.79319	0.83278	0.54273
143	0.74164	0.76398	0.80253	0.51853
144	0.73344	0.74865	0.79416	0.52695
145	0.71685	0.77148	0.80327	0.53001
146	0.70541	0.72035	0.78445	0.5186
147	0.75053	0.73509	0.78871	0.51124
148	0.72556	0.76147	0.7993	0.51891
149	0.79178	0.74425	0.81907	0.54025
150	0.772	0.79891	0.8333	0.5495
151	0.71182	0.76775	0.78713	0.51432
152	0.77044	0.79647	0.81983	0.54735
153	0.73546	0.7204	0.78506	0.5125
154	0.80143	0.78048	0.82077	0.54435
155	0.7348	0.74592	0.79848	0.52213
156	0.72101	0.74911	0.79522	0.51782
157	0.77351	0.76638	0.80229	0.53201
158	0.81599	0.75551	0.82233	0.53177
159	0.81836	0.76463	0.826	0.53933
160	0.81137	0.7353	0.80573	0.53084
161	0.78673	0.76469	0.83974	0.53501
162	0.81137	0.7722	0.82884	0.53658
163	0.79266	0.75302	0.84018	0.54658
164	0.71768	0.76259	0.79254	0.51927
165	0.75185	0.74881	0.84491	0.52884
166	0.78359	0.77873	0.83971	0.53204
167	0.76429	0.7786	0.82366	0.54369
168	0.88213	0.7514	0.83137	0.55385
169	0.81905	0.7664	0.8203	0.54654
170	0.78182	0.76497	0.83794	0.53868
171	0.73603	0.74239	0.79367	0.53223
172	0.74071	0.68105	0.78167	0.5246
173	0.79078	0.76781	0.79989	0.5379
174	0.79528	0.77924	0.81102	0.53576
175	0.76557	0.76408	0.81496	0.53948
176	0.83512	0.74971	0.82588	0.55739
177	0.77055	0.74747	0.79859	0.5365
178	0.79973	0.76549	0.81186	0.53969
179	0.8452	0.815675	0.85278	0.55489
180	0.8242	0.75673	0.84582	0.53972
181	0.80848	0.76357	0.82295	0.54289
182	0.74058	0.74446	0.79474	0.52976
183	0.80646	0.74478	0.8097	0.54052
184	0.76441	0.73991	0.85187	0.53897
185	0.774	0.76419	0.81412	0.53762
186	0.78368	0.77844	0.80863	0.53833
187	0.79083	0.75203	0.84429	0.53712
188	0.80327	0.76233	0.80775	0.54272
189	0.81906	0.7735	0.84483	0.547
190	0.80846	0.76498	0.82228	0.55355
191	0.77461	0.79757	0.81856	0.54451
192	0.84552	0.7405	0.81442	0.54141
193	0.85587	0.74601	0.83263	0.53607
194	0.82098	0.75898	0.82277	0.54415
195	0.79395	0.75736	0.80805	0.53442
196	0.80535	0.76879	0.82286	0.54109
197	0.82318	0.76685	0.83468	0.55302
198	0.82	0.75604	0.81987	0.54313
199	0.82422	0.76571	0.85131	0.53757
200	0.84389	0.76744	0.81502	0.53981
