# Supplementary material for: Fusion of crayfish optimization algorithm and MNS-YOLO for solar cell defect detection
Source: PLoS One. 2025 Oct 9;20(10):e0333939. doi: 10.1371/journal.pone.0333939 (PMC12510536; doi:10.1371/journal.pone.0333939)
Supplement: S2 File — (ZIP) [file pone.0333939.s002.zip › PVMD/YOLOv11.xls]

## Sheet: results
epoch	metrics/precision(B)	metrics/recall(B)	metrics/mAP50(B)	metrics/mAP50-95(B)
1	0.00025	0.13603	0.00056	9e-05
2	0.00063	0.07635	0.00142	0.00019
3	0.65109	0.13757	0.03772	0.01591
4	0.84583	0.07407	0.06439	0.02024
5	0.61803	0.03822	0.0155	0.00285
6	0.61892	0.06681	0.02729	0.00538
7	0.43337	0.07022	0.03521	0.00716
8	0.46194	0.22753	0.04089	0.00943
9	0.4939	0.17797	0.0725	0.01644
10	0.55618	0.22288	0.13567	0.0405
11	0.4368	0.27563	0.20589	0.10173
12	0.73873	0.1967	0.17528	0.04903
13	0.56514	0.29098	0.23708	0.08845
14	0.42247	0.43814	0.27719	0.13591
15	0.48214	0.55202	0.3108	0.15153
16	0.76082	0.18933	0.29605	0.12406
17	0.52957	0.44301	0.45514	0.25391
18	0.41262	0.34258	0.29623	0.15905
19	0.30374	0.28271	0.18075	0.06417
20	0.74889	0.25903	0.45009	0.24678
21	0.4624	0.52961	0.44845	0.23076
22	0.40037	0.43006	0.47318	0.26184
23	0.45739	0.50934	0.4624	0.25869
24	0.76721	0.39908	0.51127	0.28235
25	0.40853	0.33672	0.36983	0.18605
26	0.53537	0.49107	0.52769	0.30335
27	0.60232	0.52961	0.55283	0.32616
28	0.54206	0.45599	0.51184	0.28822
29	0.49034	0.31199	0.31027	0.18741
30	0.48499	0.51598	0.51928	0.30339
31	0.53911	0.53527	0.54446	0.31578
32	0.52443	0.50428	0.54014	0.31128
33	0.37667	0.36823	0.38132	0.21361
34	0.55892	0.41561	0.37737	0.21547
35	0.47472	0.52345	0.51859	0.29672
36	0.55306	0.54831	0.60918	0.35224
37	0.44887	0.55499	0.56328	0.32084
38	0.61409	0.54772	0.57772	0.35131
39	0.6879	0.53539	0.64134	0.38585
40	0.41776	0.4419	0.43697	0.24923
41	0.55696	0.50547	0.6551	0.38117
42	0.60489	0.46701	0.52118	0.30707
43	0.60797	0.57762	0.67326	0.39841
44	0.52999	0.43518	0.48699	0.29326
45	0.67735	0.65957	0.69534	0.41314
46	0.75309	0.49367	0.51603	0.29124
47	0.61652	0.50266	0.53619	0.32234
48	0.71222	0.66479	0.67665	0.41119
49	0.65652	0.63472	0.64271	0.38674
50	0.57846	0.63084	0.66563	0.40357
51	0.55976	0.49058	0.58127	0.35245
52	0.71527	0.60199	0.66168	0.4092
53	0.72132	0.63085	0.71215	0.43253
54	0.73594	0.6151	0.66986	0.39603
55	0.55843	0.4946	0.63041	0.38519
56	0.67436	0.64693	0.70848	0.43543
57	0.75075	0.64733	0.73461	0.43939
58	0.72434	0.63055	0.71142	0.43024
59	0.64461	0.49094	0.54415	0.32595
60	0.79548	0.58165	0.72451	0.4417
61	0.75535	0.70712	0.74957	0.45478
62	0.63575	0.54079	0.57773	0.33782
63	0.77527	0.72001	0.78327	0.48983
64	0.70638	0.67668	0.7107	0.43776
65	0.83499	0.52909	0.68633	0.40232
66	0.68042	0.66302	0.71653	0.45239
67	0.81016	0.7466	0.79879	0.50056
68	0.74307	0.57273	0.67047	0.40712
69	0.8222	0.63509	0.76428	0.48746
70	0.7022	0.57908	0.69271	0.43101
71	0.78833	0.72548	0.80858	0.52303
72	0.67348	0.61507	0.7222	0.45378
73	0.73375	0.64606	0.74917	0.45547
74	0.68129	0.53613	0.59277	0.36578
75	0.7555	0.73599	0.80001	0.52162
76	0.73718	0.78127	0.80149	0.50726
77	0.81045	0.55636	0.63254	0.38727
78	0.80149	0.50149	0.60018	0.36612
79	0.83753	0.7195	0.79562	0.50009
80	0.74519	0.66902	0.76773	0.47643
81	0.8384	0.71555	0.81187	0.52033
82	0.74659	0.6901	0.77309	0.49377
83	0.73555	0.76538	0.79429	0.52019
84	0.73224	0.71255	0.78186	0.49525
85	0.78294	0.65571	0.76748	0.49642
86	0.75226	0.66529	0.75633	0.48445
87	0.85611	0.75658	0.82427	0.54424
88	0.72048	0.56744	0.72748	0.46349
89	0.70358	0.64044	0.73869	0.48033
90	0.69065	0.66056	0.74651	0.47987
91	0.78108	0.7021	0.79536	0.51316
92	0.78663	0.72607	0.80719	0.52558
93	0.68756	0.61802	0.74152	0.46962
94	0.84897	0.54701	0.66479	0.41827
95	0.83101	0.71498	0.80705	0.5304
96	0.79103	0.76958	0.82299	0.53362
97	0.80347	0.72228	0.80747	0.52598
98	0.84486	0.69091	0.79832	0.5126
99	0.81262	0.65276	0.7882	0.50291
100	0.72263	0.72011	0.80608	0.51262
101	0.71263	0.6257	0.7467	0.45004
102	0.68882	0.67356	0.76187	0.48566
103	0.84688	0.73759	0.81457	0.52599
104	0.86498	0.68817	0.80797	0.52801
105	0.80995	0.77657	0.82326	0.53222
106	0.80262	0.75654	0.81879	0.54102
107	0.84882	0.72798	0.82498	0.54029
108	0.74027	0.70401	0.77314	0.49181
109	0.71861	0.72562	0.77333	0.49064
110	0.75229	0.75998	0.80493	0.51475
111	0.73318	0.68384	0.78072	0.49628
112	0.78684	0.72009	0.80332	0.52539
113	0.77819	0.64091	0.76381	0.49042
114	0.84131	0.74703	0.8311	0.55179
115	0.72891	0.68705	0.77148	0.50793
116	0.73252	0.72987	0.78441	0.50623
117	0.7544	0.69262	0.76695	0.4881
118	0.81688	0.78119	0.84495	0.54479
119	0.80998	0.69199	0.79085	0.50728
120	0.74928	0.71795	0.80476	0.50916
121	0.72063	0.70762	0.78427	0.50374
122	0.71179	0.69805	0.75761	0.47137
123	0.69334	0.62546	0.7351	0.45693
124	0.75725	0.72688	0.80294	0.511
125	0.81738	0.77482	0.84995	0.54655
126	0.83925	0.72753	0.81761	0.5303
127	0.79906	0.68671	0.79317	0.51267
128	0.84398	0.75524	0.83669	0.54399
129	0.75702	0.6779	0.78862	0.50915
130	0.88707	0.73265	0.82695	0.54815
131	0.76902	0.6895	0.77375	0.48473
132	0.77915	0.68646	0.77285	0.48771
133	0.80196	0.75514	0.83243	0.54472
134	0.7689	0.72337	0.7981	0.51634
135	0.76045	0.70917	0.79919	0.50678
136	0.71813	0.71047	0.77774	0.49902
137	0.77255	0.68503	0.77152	0.49727
138	0.8339	0.72983	0.83211	0.53726
139	0.77331	0.65877	0.77942	0.49086
140	0.75001	0.56538	0.7051	0.44819
141	0.76164	0.69246	0.79734	0.50486
142	0.81421	0.7496	0.84666	0.5425
143	0.81899	0.7068	0.82484	0.53245
144	0.83391	0.75245	0.83556	0.54221
145	0.78989	0.7514	0.82165	0.53073
146	0.76999	0.74985	0.80524	0.526
147	0.87839	0.75311	0.83772	0.55362
148	0.81278	0.66368	0.7779	0.50477
149	0.81784	0.72729	0.82242	0.54161
150	0.79254	0.72271	0.81221	0.53192
151	0.70511	0.69541	0.77495	0.4926
152	0.71782	0.77078	0.80905	0.52324
153	0.75938	0.6628	0.77437	0.4929
154	0.84742	0.75207	0.83705	0.55015
155	0.76891	0.78151	0.82581	0.53847
156	0.8162	0.76762	0.8409	0.54938
157	0.70151	0.72623	0.78324	0.49549
158	0.70167	0.71771	0.77759	0.4838
159	0.77157	0.71437	0.80487	0.51609
160	0.8498	0.71651	0.83482	0.5361
161	0.81338	0.76097	0.83056	0.53659
162	0.76328	0.74262	0.79638	0.50781
163	0.76681	0.76901	0.81443	0.52044
164	0.73602	0.79647	0.82188	0.53291
165	0.74146	0.73354	0.80191	0.50973
166	0.70802	0.73483	0.79482	0.51216
167	0.7999	0.75556	0.83416	0.54759
168	0.80165	0.74233	0.82974	0.53556
169	0.71546	0.74211	0.78249	0.50857
170	0.71064	0.74609	0.77842	0.50807
171	0.78564	0.765	0.82719	0.54222
172	0.84771	0.85362	0.85317	0.56754
173	0.7548	0.70167	0.78494	0.49746
174	0.79719	0.69783	0.79464	0.50855
175	0.83972	0.7545	0.84415	0.55509
176	0.78996	0.73889	0.80269	0.5224
177	0.7775	0.73688	0.80384	0.52316
178	0.78933	0.77391	0.82622	0.54681
179	0.8113	0.72884	0.82782	0.53735
180	0.84397	0.70593	0.82202	0.53404
181	0.80592	0.6988	0.79971	0.50835
182	0.77295	0.75557	0.80288	0.51009
183	0.74674	0.75897	0.80733	0.52315
184	0.77971	0.72847	0.79102	0.51182
185	0.78768	0.73266	0.79574	0.51102
186	0.87022	0.74863	0.85351	0.55974
187	0.82787	0.74548	0.83921	0.53801
188	0.8156	0.70039	0.80995	0.52574
189	0.85463	0.75651	0.84618	0.56825
190	0.77342	0.70933	0.79363	0.50488
191	0.76305	0.76921	0.82038	0.53235
192	0.83874	0.75379	0.84042	0.55792
193	0.84507	0.74666	0.84805	0.5533
194	0.83377	0.74858	0.83967	0.5544
195	0.81909	0.67446	0.79631	0.51693
196	0.80072	0.69123	0.79729	0.51898
197	0.77057	0.7053	0.79597	0.52004
198	0.83903	0.74729	0.82502	0.54115
199	0.84624	0.68683	0.80361	0.52863
200	0.83115	0.69082	0.79355	0.52401
