# Supplementary material for: Fusion of crayfish optimization algorithm and MNS-YOLO for solar cell defect detection
Source: PLoS One. 2025 Oct 9;20(10):e0333939. doi: 10.1371/journal.pone.0333939 (PMC12510536; doi:10.1371/journal.pone.0333939)
Supplement: S2 File — (ZIP) [file pone.0333939.s002.zip › PVMD/YOLOv5.xls]

## Sheet: YOLOv6
epoch	metrics/precision(B)	metrics/recall(B)	metrics/mAP50(B)	metrics/mAP50-95(B)
1	0.00067	0.1138	0.00051	7e-05
2	0.00177	0.04343	0.00421	0.00054
3	0.60943	0.024	0.00962	0.00351
4	0.61364	0.1083	0.00618	0.00141
5	0.42286	0.31427	0.01993	0.00922
6	0.8072	0.036	0.00337	0.00084
7	0.61203	0.12711	0.00689	0.00223
8	0.81	0.052	0.0225	0.00577
9	0.56548	0.17234	0.15359	0.07913
10	0.84994	0.03704	0.04097	0.01771
11	0.45629	0.18214	0.17674	0.09754
12	0.60767	0.17345	0.18413	0.09281
13	0.55523	0.28029	0.30375	0.17405
14	0.48658	0.16442	0.06056	0.01971
15	0.64808	0.12673	0.04311	0.01351
16	0.61766	0.27866	0.24853	0.11651
17	0.43035	0.37558	0.22703	0.10786
18	0.61162	0.15798	0.14103	0.04928
19	0.61282	0.34231	0.28532	0.14468
20	0.60303	0.32965	0.33077	0.18572
21	0.4925	0.14187	0.08734	0.03832
22	0.29853	0.35645	0.3119	0.17825
23	0.51209	0.42466	0.32372	0.18536
24	0.59317	0.45541	0.38656	0.20315
25	0.22529	0.32848	0.26851	0.14011
26	0.71197	0.26583	0.29929	0.14576
27	0.50663	0.2605	0.1736	0.06875
28	0.47987	0.24078	0.2365	0.12905
29	0.4237	0.4876	0.41066	0.23832
30	0.80533	0.17674	0.22105	0.1234
31	0.19112	0.3607	0.11952	0.04911
32	0.41637	0.45887	0.3975	0.25201
33	0.44167	0.51463	0.45414	0.27119
34	0.68876	0.19479	0.31211	0.17997
35	0.35754	0.51216	0.41858	0.21632
36	0.36515	0.28017	0.29762	0.14834
37	0.37036	0.47641	0.42698	0.2449
38	0.43895	0.46293	0.38532	0.21053
39	0.29924	0.55505	0.41618	0.25875
40	0.48647	0.39654	0.37081	0.19472
41	0.64032	0.40339	0.45325	0.25806
42	0.58839	0.34652	0.35606	0.20997
43	0.45547	0.50599	0.47201	0.28508
44	0.48635	0.52966	0.51117	0.30096
45	0.50097	0.4244	0.47779	0.25986
46	0.56703	0.48239	0.50752	0.30069
47	0.46144	0.35121	0.29346	0.15028
48	0.40623	0.30421	0.40394	0.21014
49	0.49342	0.51823	0.54096	0.31237
50	0.55194	0.34838	0.36427	0.21075
51	0.47071	0.30431	0.24746	0.10889
52	0.44033	0.39654	0.41249	0.23526
53	0.42462	0.47887	0.47155	0.27532
54	0.52958	0.37644	0.40412	0.22513
55	0.51501	0.44558	0.49814	0.29635
56	0.57966	0.56792	0.58703	0.34781
57	0.63101	0.59909	0.6449	0.38699
58	0.68514	0.40589	0.46259	0.2577
59	0.52143	0.45531	0.51401	0.27783
60	0.55975	0.47364	0.55613	0.30842
61	0.50447	0.53934	0.58791	0.32336
62	0.5888	0.58901	0.60612	0.36429
63	0.62993	0.55367	0.59974	0.33953
64	0.5697	0.5688	0.61367	0.35965
65	0.48489	0.39873	0.41165	0.21075
66	0.58645	0.48209	0.61148	0.35807
67	0.58766	0.50881	0.60761	0.35743
68	0.55608	0.48629	0.57664	0.34404
69	0.6957	0.49623	0.61003	0.36024
70	0.65471	0.60823	0.67646	0.41926
71	0.59414	0.49238	0.56346	0.33852
72	0.65488	0.51903	0.58507	0.3348
73	0.54898	0.49069	0.56713	0.32403
74	0.60277	0.6635	0.64312	0.3972
75	0.60899	0.64843	0.64349	0.39594
76	0.6875	0.62276	0.64863	0.3865
77	0.66413	0.51735	0.59423	0.33983
78	0.67711	0.5803	0.66381	0.37912
79	0.56571	0.64972	0.64821	0.39654
80	0.55014	0.56776	0.59933	0.34051
81	0.54999	0.51068	0.54704	0.3194
82	0.69115	0.63651	0.68417	0.40882
83	0.60188	0.50407	0.58507	0.35406
84	0.60904	0.41408	0.46153	0.27293
85	0.56185	0.46393	0.49682	0.28499
86	0.70608	0.59774	0.6706	0.40982
87	0.69311	0.56929	0.63992	0.38956
88	0.68344	0.58786	0.65834	0.40015
89	0.64749	0.58033	0.62875	0.37864
90	0.64227	0.57765	0.65799	0.39053
91	0.61241	0.59408	0.63781	0.38816
92	0.60797	0.57569	0.63279	0.38027
93	0.73839	0.46241	0.62983	0.37387
94	0.62115	0.52113	0.5879	0.33821
95	0.64301	0.49746	0.5593	0.33095
96	0.6358	0.63768	0.6781	0.40854
97	0.69397	0.64434	0.69619	0.44451
98	0.66387	0.65257	0.67982	0.41195
99	0.74198	0.59574	0.68431	0.40489
100	0.70734	0.62751	0.68794	0.40408
101	0.71943	0.59437	0.66698	0.39354
102	0.67799	0.66584	0.69506	0.43601
103	0.64921	0.60035	0.67487	0.40116
104	0.67983	0.58443	0.65294	0.38141
105	0.69652	0.70349	0.70766	0.43565
106	0.67513	0.63994	0.67466	0.41219
107	0.69164	0.5973	0.64485	0.38616
108	0.66786	0.4734	0.5246	0.31969
109	0.70847	0.60591	0.68171	0.41253
110	0.79033	0.62869	0.6974	0.4147
111	0.68197	0.5021	0.63742	0.38249
112	0.67104	0.61824	0.6791	0.41583
113	0.71047	0.65428	0.704	0.43709
114	0.69243	0.64169	0.69312	0.40946
115	0.69997	0.67759	0.7093	0.42535
116	0.65743	0.61565	0.66698	0.40713
117	0.73297	0.62796	0.68754	0.43052
118	0.77807	0.6232	0.69655	0.42361
119	0.59871	0.58383	0.61388	0.37145
120	0.70046	0.64049	0.68229	0.42091
121	0.67925	0.62088	0.68299	0.42279
122	0.61811	0.61282	0.6365	0.39094
123	0.68496	0.64443	0.68584	0.41789
124	0.69786	0.65418	0.70414	0.43439
125	0.64425	0.63845	0.61656	0.38071
126	0.6651	0.58641	0.63799	0.39297
127	0.67498	0.60748	0.66006	0.39661
128	0.67365	0.63163	0.6848	0.41028
129	0.72009	0.63888	0.69822	0.44491
130	0.65535	0.65879	0.6797	0.42323
131	0.70492	0.67101	0.73565	0.47151
132	0.69813	0.56407	0.67529	0.4077
133	0.76029	0.59694	0.69711	0.42491
134	0.72175	0.65136	0.70619	0.43547
135	0.652	0.62811	0.66654	0.41064
136	0.72934	0.6474	0.69739	0.4535
137	0.76321	0.679	0.74068	0.4655
138	0.74953	0.65413	0.71221	0.4534
139	0.766	0.63859	0.69263	0.42568
140	0.70553	0.65641	0.71325	0.44637
141	0.6725	0.63726	0.69598	0.42676
142	0.72725	0.66815	0.71503	0.43334
143	0.69569	0.69605	0.72637	0.45864
144	0.69787	0.65555	0.69822	0.43957
145	0.69238	0.64825	0.69979	0.43591
146	0.72846	0.61989	0.6864	0.41606
147	0.66587	0.64104	0.66519	0.40825
148	0.77252	0.68484	0.74812	0.46453
149	0.73246	0.59421	0.66998	0.40952
150	0.71451	0.6734	0.72971	0.46086
151	0.74008	0.65843	0.7239	0.4496
152	0.73939	0.6452	0.69427	0.43652
153	0.72305	0.66611	0.72663	0.46025
154	0.70059	0.46159	0.57721	0.34427
155	0.6911	0.64302	0.69553	0.43715
156	0.71264	0.65733	0.70995	0.4451
157	0.79114	0.61666	0.70579	0.44288
158	0.79531	0.65248	0.7089	0.45609
159	0.80041	0.62108	0.69919	0.44316
160	0.71445	0.6908	0.72152	0.45543
161	0.76458	0.68308	0.73832	0.46847
162	0.75077	0.62629	0.71021	0.45473
163	0.75226	0.65027	0.71288	0.45688
164	0.75792	0.66683	0.71388	0.45041
165	0.75921	0.66532	0.7369	0.46257
166	0.74981	0.64717	0.73749	0.46592
167	0.76389	0.6784	0.73064	0.47024
168	0.7641	0.63314	0.71983	0.45322
169	0.7649	0.65918	0.72558	0.46498
170	0.73762	0.62782	0.7001	0.43295
171	0.76706	0.67692	0.72723	0.46091
172	0.71714	0.68126	0.721	0.45188
173	0.73156	0.65406	0.71319	0.45628
174	0.77627	0.63169	0.72568	0.46475
175	0.74891	0.65585	0.73301	0.46745
176	0.75228	0.62606	0.68419	0.43996
177	0.74739	0.69247	0.74142	0.46473
178	0.69711	0.65854	0.70269	0.43698
179	0.76783	0.67844	0.73791	0.47792
180	0.7291	0.62132	0.70998	0.44787
181	0.76607	0.65652	0.72947	0.45857
182	0.74503	0.64102	0.71689	0.44502
183	0.66674	0.70151	0.72797	0.45525
184	0.7851	0.63866	0.72555	0.45945
185	0.762	0.63367	0.7252	0.4633
186	0.72718	0.63351	0.71546	0.45555
187	0.72774	0.62561	0.72745	0.45664
188	0.76346	0.6576	0.72107	0.46645
189	0.76531	0.6799	0.73503	0.47415
190	0.75644	0.66342	0.73744	0.47642
191	0.7081	0.66978	0.70598	0.44788
192	0.74899	0.66438	0.72127	0.45236
193	0.76127	0.68487	0.74144	0.46541
194	0.72371	0.69026	0.73528	0.46376
195	0.78302	0.62408	0.71586	0.45499
196	0.78385	0.62793	0.7113	0.45441
197	0.73546	0.68046	0.71691	0.45398
198	0.77704	0.6506	0.72973	0.46284
199	0.74422	0.66141	0.72403	0.46023
200	0.7532	0.63429	0.71876	0.4589
