# Supplementary material for: Fusion of crayfish optimization algorithm and MNS-YOLO for solar cell defect detection
Source: PLoS One. 2025 Oct 9;20(10):e0333939. doi: 10.1371/journal.pone.0333939 (PMC12510536; doi:10.1371/journal.pone.0333939)
Supplement: S2 File — (ZIP) [file pone.0333939.s002.zip › PVMD/YOLOv6.xls]

## Sheet: results
epoch	metrics/precision(B)	metrics/recall(B)	metrics/mAP50(B)	metrics/mAP50-95(B)
1	0.00022	0.13519	0.00072	0.0001
2	0.00063	0.11338	0.00102	0.00025
3	0.80757	0.1037	0.00583	0.00186
4	0.61543	0.16148	0.01194	0.00261
5	0.61997	0.04	0.01108	0.00201
6	0.65659	0.12207	0.05818	0.01493
7	0.00945	0.24533	0.1083	0.03207
8	0.64745	0.15048	0.13227	0.03515
9	0.643	0.05081	0.01584	0.00427
10	0.91299	0.0963	0.11257	0.06285
11	0.56916	0.14466	0.21978	0.11368
12	0.46909	0.45823	0.30131	0.15897
13	0.94648	0.1037	0.21239	0.11343
14	0.47128	0.43004	0.37988	0.2171
15	0.56233	0.39611	0.38225	0.22107
16	0.39719	0.48222	0.40324	0.23099
17	0.40083	0.45336	0.45681	0.25878
18	0.46497	0.39479	0.43439	0.24435
19	0.44288	0.50084	0.48137	0.25081
20	0.52733	0.5008	0.48515	0.28262
21	0.46969	0.42245	0.4942	0.27834
22	0.40183	0.47252	0.41798	0.25296
23	0.61124	0.50473	0.53716	0.28902
24	0.52177	0.53135	0.52214	0.27212
25	0.57236	0.51401	0.5483	0.3182
26	0.53058	0.45865	0.4853	0.26987
27	0.53806	0.41015	0.37811	0.212
28	0.53805	0.50967	0.52375	0.29802
29	0.5075	0.42686	0.45894	0.24235
30	0.41893	0.50864	0.48377	0.279
31	0.40068	0.44983	0.43254	0.23999
32	0.59669	0.40482	0.44596	0.2526
33	0.55166	0.48649	0.55262	0.312
34	0.57505	0.57062	0.59702	0.33417
35	0.55685	0.63031	0.62594	0.36678
36	0.56559	0.38263	0.46584	0.2525
37	0.47434	0.41752	0.41445	0.22667
38	0.67667	0.49351	0.56944	0.33156
39	0.62823	0.59236	0.59076	0.33038
40	0.58176	0.54034	0.59791	0.35184
41	0.5402	0.40757	0.42619	0.24929
42	0.47739	0.37893	0.38933	0.23034
43	0.70516	0.61196	0.69532	0.40408
44	0.62646	0.60911	0.66021	0.37138
45	0.53152	0.48251	0.54037	0.31483
46	0.58432	0.46293	0.54161	0.3046
47	0.60679	0.63273	0.6157	0.36198
48	0.60078	0.5342	0.58841	0.3288
49	0.58436	0.50642	0.56022	0.32212
50	0.67056	0.55954	0.61753	0.35386
51	0.537	0.56927	0.58633	0.33882
52	0.52028	0.44294	0.47185	0.27535
53	0.63285	0.60346	0.66777	0.40875
54	0.41915	0.46802	0.46026	0.25717
55	0.57947	0.47896	0.47774	0.25978
56	0.66314	0.62257	0.64392	0.39436
57	0.57292	0.52821	0.58635	0.32631
58	0.48149	0.41364	0.47727	0.26923
59	0.5462	0.46793	0.51867	0.29334
60	0.61644	0.53916	0.5555	0.32304
61	0.64164	0.54389	0.59591	0.36055
62	0.62396	0.62274	0.64083	0.39092
63	0.68951	0.66709	0.66261	0.39539
64	0.71123	0.51947	0.65301	0.38882
65	0.71063	0.30967	0.35524	0.22198
66	0.34463	0.44351	0.44642	0.24326
67	0.57839	0.42281	0.45359	0.27174
68	0.72594	0.63051	0.68325	0.40544
69	0.69073	0.67403	0.69217	0.40485
70	0.56298	0.52134	0.57905	0.33186
71	0.60625	0.64636	0.66492	0.38497
72	0.66739	0.40116	0.4283	0.22416
73	0.51868	0.50115	0.54462	0.31744
74	0.57194	0.42067	0.43002	0.248
75	0.69405	0.60622	0.67265	0.39607
76	0.69922	0.65894	0.68081	0.4087
77	0.63654	0.61139	0.68705	0.42856
78	0.70214	0.66178	0.71836	0.43604
79	0.78793	0.63151	0.7452	0.44605
80	0.60151	0.53923	0.57357	0.33382
81	0.69667	0.67708	0.73167	0.43055
82	0.76955	0.54974	0.6712	0.42057
83	0.6514	0.56532	0.63118	0.3816
84	0.69862	0.66623	0.71981	0.4474
85	0.54771	0.48399	0.517	0.29656
86	0.65308	0.66356	0.73097	0.44212
87	0.64718	0.43858	0.47693	0.27624
88	0.70834	0.60448	0.6898	0.41575
89	0.53888	0.62141	0.66785	0.38284
90	0.66763	0.63195	0.68579	0.41458
91	0.64399	0.41689	0.4781	0.26324
92	0.63575	0.63514	0.6851	0.39644
93	0.71312	0.59936	0.65912	0.39613
94	0.59159	0.49556	0.52093	0.30381
95	0.69275	0.55807	0.62992	0.38367
96	0.62337	0.55552	0.63605	0.36217
97	0.7256	0.66941	0.72282	0.43197
98	0.72826	0.65036	0.71077	0.42817
99	0.62692	0.45928	0.58834	0.34805
100	0.76171	0.61088	0.72531	0.4543
101	0.64957	0.57567	0.62844	0.37816
102	0.81776	0.67368	0.75659	0.47781
103	0.73889	0.63476	0.68494	0.40852
104	0.74522	0.71083	0.7651	0.47055
105	0.72192	0.632	0.75288	0.45832
106	0.64661	0.64723	0.69385	0.41391
107	0.80951	0.70335	0.76078	0.4569
108	0.71737	0.53301	0.55434	0.31154
109	0.72563	0.69749	0.74037	0.47002
110	0.73978	0.70083	0.72839	0.44961
111	0.59925	0.52729	0.56563	0.34336
112	0.69188	0.50186	0.54335	0.33034
113	0.66584	0.48858	0.53627	0.30094
114	0.64455	0.51614	0.56651	0.3262
115	0.71753	0.66103	0.71637	0.44304
116	0.66836	0.56919	0.54773	0.32444
117	0.6993	0.4326	0.63005	0.36633
118	0.78697	0.64953	0.73367	0.44454
119	0.77487	0.67282	0.75402	0.473
120	0.78675	0.67039	0.74991	0.46616
121	0.74563	0.54409	0.68469	0.42222
122	0.79467	0.64387	0.72548	0.43759
123	0.71513	0.70905	0.76054	0.47011
124	0.74224	0.67029	0.74515	0.47582
125	0.72855	0.62696	0.70518	0.43838
126	0.79982	0.66849	0.75497	0.48241
127	0.74909	0.65197	0.74435	0.45946
128	0.74439	0.66851	0.73176	0.44753
129	0.67171	0.70221	0.74262	0.44783
130	0.72636	0.6933	0.75988	0.47763
131	0.79583	0.60891	0.73578	0.436
132	0.81517	0.63779	0.74885	0.46611
133	0.77233	0.55347	0.67984	0.42473
134	0.71706	0.68561	0.74765	0.45516
135	0.74294	0.54207	0.57103	0.34082
136	0.79614	0.68788	0.75203	0.45512
137	0.72512	0.70579	0.76381	0.47897
138	0.72635	0.68162	0.74813	0.47051
139	0.71302	0.66098	0.72271	0.45587
140	0.74649	0.56602	0.6357	0.385
141	0.73421	0.57673	0.66573	0.4229
142	0.71205	0.54783	0.69423	0.42889
143	0.75187	0.71752	0.76729	0.47741
144	0.76573	0.71835	0.78441	0.50322
145	0.7816	0.72789	0.81787	0.51404
146	0.68515	0.62083	0.7027	0.42996
147	0.77208	0.68188	0.75849	0.4898
148	0.77848	0.50851	0.58172	0.37105
149	0.74685	0.63265	0.73333	0.45412
150	0.75565	0.69623	0.75693	0.48004
151	0.71584	0.66512	0.70667	0.43608
152	0.83189	0.52381	0.67554	0.44859
153	0.69675	0.60587	0.69793	0.42806
154	0.71707	0.68829	0.72784	0.46197
155	0.73716	0.69817	0.74818	0.47824
156	0.71182	0.61878	0.73137	0.4454
157	0.82593	0.62623	0.75041	0.49075
158	0.71076	0.7237	0.7593	0.48207
159	0.64823	0.59829	0.62593	0.37548
160	0.65099	0.58675	0.65975	0.41527
161	0.70862	0.60295	0.71875	0.42427
162	0.7086	0.65082	0.74146	0.48204
163	0.71922	0.63962	0.72377	0.45279
164	0.71098	0.65499	0.74588	0.47012
165	0.71196	0.69952	0.72061	0.4705
166	0.6829	0.6856	0.7156	0.44913
167	0.67487	0.73266	0.74999	0.49159
168	0.67381	0.71875	0.74032	0.44222
169	0.72492	0.69966	0.75177	0.46962
170	0.681	0.68526	0.73653	0.46831
171	0.72563	0.69749	0.74037	0.47002
172	0.67821	0.67842	0.72071	0.44106
173	0.72635	0.68162	0.74813	0.47051
174	0.7347	0.68284	0.75484	0.48981
175	0.7058	0.60981	0.73463	0.46968
176	0.6874	0.71167	0.75575	0.48804
177	0.72156	0.66805	0.76266	0.45522
178	0.71403	0.64579	0.7287	0.46183
179	0.74736	0.69193	0.76284	0.48087
180	0.68202	0.72873	0.75679	0.47284
181	0.66865	0.70077	0.7449	0.48672
182	0.71217	0.68856	0.75055	0.47524
183	0.75869	0.7008	0.75496	0.48081
184	0.72213	0.71507	0.74102	0.47452
185	0.72568	0.71197	0.76134	0.4856
186	0.68732	0.66697	0.72456	0.45628
187	0.71152	0.58308	0.74541	0.47652
188	0.66319	0.60561	0.61745	0.39685
189	0.68479	0.68415	0.74504	0.48505
190	0.74356	0.68259	0.73511	0.45722
191	0.6829	0.6856	0.7156	0.44913
192	0.71942	0.70251	0.7508	0.47978
193	0.68455	0.67596	0.73253	0.44287
194	0.69281	0.70926	0.75394	0.48488
195	0.67402	0.68577	0.7476	0.49066
196	0.67023	0.71989	0.74303	0.48804
197	0.6885	0.72628	0.75727	0.48569
198	0.7101	0.64497	0.73363	0.47631
199	0.72563	0.69749	0.74037	0.47002
200	0.67821	0.67842	0.72071	0.44106
