# Supplementary material for: Fusion of crayfish optimization algorithm and MNS-YOLO for solar cell defect detection
Source: PLoS One. 2025 Oct 9;20(10):e0333939. doi: 10.1371/journal.pone.0333939 (PMC12510536; doi:10.1371/journal.pone.0333939)
Supplement: S2 File — (ZIP) [file pone.0333939.s002.zip › PVMD/YOLOv7.xls]

## Sheet: results
epoch	metrics/precision(B)	metrics/recall(B)	metrics/mAP50(B)	metrics/mAP50-95(B)
1	0.00064	0.08417	0.00075	0.00011
2	0.00195	0.20359	0.01727	0.00559
3	0.82246	0.02222	0.00975	0.00238
4	0.61253	0.1197	0.01232	0.00365
5	0.64877	0.15274	0.02576	0.01006
6	0.66483	0.1243	0.05651	0.01636
7	0.86802	0.07407	0.06816	0.01902
8	0.50001	0.12752	0.06052	0.02248
9	0.4829	0.14746	0.07938	0.03001
10	0.89801	0.08148	0.1104	0.04285
11	0.58929	0.12286	0.16728	0.07892
12	0.72071	0.14962	0.08838	0.03268
13	0.47485	0.16847	0.17718	0.07266
14	0.53614	0.21391	0.16283	0.06969
15	0.40073	0.29244	0.21206	0.09922
16	0.53785	0.35041	0.3779	0.22487
17	0.34311	0.40276	0.31553	0.17019
18	0.28545	0.50379	0.38033	0.19864
19	0.97439	0.11111	0.17299	0.10566
20	0.55798	0.38319	0.41295	0.24362
21	0.22831	0.33053	0.36702	0.19161
22	0.23384	0.36758	0.33167	0.17172
23	0.37771	0.49526	0.47254	0.2635
24	0.41392	0.45911	0.46281	0.27746
25	0.48616	0.50475	0.49472	0.26331
26	0.64308	0.30327	0.37162	0.19829
27	0.32274	0.36586	0.36968	0.20623
28	0.51801	0.52154	0.5658	0.33234
29	0.32525	0.41237	0.36322	0.2022
30	0.50899	0.548	0.54441	0.31135
31	0.41152	0.51997	0.5177	0.30476
32	0.45261	0.62567	0.59015	0.33159
33	0.45129	0.58493	0.57397	0.31683
34	0.47948	0.50668	0.53223	0.30079
35	0.52253	0.50207	0.54476	0.30851
36	0.61718	0.52601	0.59367	0.32555
37	0.73832	0.38517	0.52327	0.29627
38	0.46095	0.57241	0.58025	0.34573
39	0.44772	0.60581	0.57668	0.32981
40	0.36579	0.33538	0.33332	0.18184
41	0.59033	0.61407	0.6156	0.3531
42	0.60334	0.5491	0.60993	0.34289
43	0.38249	0.35466	0.35551	0.19787
44	0.54311	0.59414	0.61911	0.34578
45	0.49195	0.43826	0.47521	0.2632
46	0.59278	0.52851	0.60177	0.34835
47	0.62529	0.58445	0.61412	0.35754
48	0.61812	0.426	0.52443	0.2795
49	0.65197	0.60122	0.65491	0.36722
50	0.55717	0.37513	0.4306	0.22027
51	0.55999	0.51139	0.57565	0.31679
52	0.55827	0.44608	0.54695	0.2925
53	0.61992	0.59462	0.62474	0.35841
54	0.49538	0.5085	0.5835	0.34261
55	0.62437	0.63129	0.6599	0.38023
56	0.61371	0.39735	0.45359	0.24196
57	0.63591	0.57599	0.6592	0.38239
58	0.68933	0.55188	0.63108	0.37114
59	0.52048	0.59157	0.62341	0.35698
60	0.67516	0.5924	0.63865	0.37456
61	0.51465	0.55056	0.58815	0.33333
62	0.47178	0.59657	0.62069	0.36623
63	0.55151	0.4345	0.49169	0.27529
64	0.47896	0.58628	0.60227	0.36168
65	0.63097	0.65479	0.66917	0.40795
66	0.49164	0.4937	0.55173	0.31356
67	0.57584	0.48021	0.57304	0.32205
68	0.57115	0.47201	0.52991	0.29372
69	0.6375	0.61423	0.6675	0.39964
70	0.56726	0.6208	0.64104	0.38389
71	0.60123	0.58107	0.62547	0.38999
72	0.68371	0.61864	0.66655	0.38813
73	0.62625	0.52819	0.61342	0.36243
74	0.6667	0.47039	0.55749	0.33316
75	0.58066	0.58475	0.64967	0.38682
76	0.55814	0.5146	0.57485	0.32931
77	0.74659	0.58911	0.69066	0.41393
78	0.48931	0.40927	0.47335	0.2754
79	0.62829	0.63966	0.66083	0.39725
80	0.60715	0.52807	0.56309	0.33177
81	0.60314	0.47671	0.53706	0.3079
82	0.68494	0.68906	0.69351	0.42382
83	0.56362	0.52887	0.61775	0.36912
84	0.63957	0.609	0.67955	0.42019
85	0.43863	0.50057	0.49313	0.29198
86	0.66357	0.50397	0.55524	0.32641
87	0.65377	0.6012	0.67413	0.42265
88	0.6003	0.49115	0.51726	0.29454
89	0.50606	0.46551	0.51466	0.29719
90	0.5887	0.6159	0.67712	0.40117
91	0.65532	0.65856	0.68005	0.41254
92	0.62516	0.59439	0.66012	0.40009
93	0.57561	0.64224	0.68923	0.40601
94	0.61403	0.60767	0.66762	0.4175
95	0.55025	0.52422	0.60927	0.37024
96	0.54914	0.62401	0.66281	0.39836
97	0.70705	0.64561	0.70486	0.42986
98	0.6896	0.52587	0.58393	0.35119
99	0.64769	0.49654	0.53264	0.30748
100	0.72567	0.53809	0.66382	0.40065
101	0.70135	0.61246	0.69415	0.43015
102	0.77282	0.63081	0.72337	0.44977
103	0.61196	0.55138	0.65763	0.40006
104	0.66254	0.67069	0.71892	0.44001
105	0.61331	0.52733	0.5388	0.31123
106	0.52598	0.54164	0.56535	0.33524
107	0.57188	0.49074	0.51495	0.30954
108	0.67307	0.62875	0.70489	0.41973
109	0.69416	0.58878	0.67991	0.42265
110	0.67561	0.50249	0.54662	0.33052
111	0.69464	0.64794	0.7017	0.4356
112	0.61491	0.61646	0.67445	0.42274
113	0.71475	0.68852	0.74054	0.46182
114	0.73108	0.69515	0.72927	0.45595
115	0.69378	0.54371	0.55891	0.33454
116	0.71553	0.55051	0.65244	0.3997
117	0.64698	0.5912	0.66487	0.40914
118	0.63697	0.60538	0.68235	0.41407
119	0.78078	0.66506	0.73756	0.44001
120	0.68151	0.59353	0.69042	0.42356
121	0.7184	0.59799	0.70836	0.42865
122	0.72397	0.54539	0.60799	0.36083
123	0.75154	0.63044	0.69679	0.42034
124	0.70888	0.63401	0.72058	0.45102
125	0.70324	0.65709	0.7204	0.44155
126	0.74329	0.56364	0.68617	0.4195
127	0.72301	0.64894	0.71897	0.4517
128	0.66723	0.68424	0.71346	0.44038
129	0.72246	0.62097	0.71135	0.43887
130	0.69928	0.64574	0.72162	0.43557
131	0.68412	0.69284	0.74597	0.46477
132	0.7744	0.52985	0.60656	0.36314
133	0.69724	0.5242	0.61562	0.37405
134	0.66933	0.67958	0.72808	0.45393
135	0.75754	0.67602	0.7512	0.4638
136	0.80187	0.68095	0.75734	0.48055
137	0.76864	0.6902	0.76076	0.4754
138	0.63066	0.57684	0.6971	0.42769
139	0.79592	0.5239	0.62872	0.3859
140	0.64474	0.53067	0.56365	0.34859
141	0.75155	0.66894	0.73855	0.4533
142	0.68412	0.68467	0.70682	0.42881
143	0.62961	0.60042	0.67835	0.42097
144	0.71982	0.6504	0.72019	0.44674
145	0.72192	0.64221	0.72937	0.4506
146	0.65951	0.66216	0.7095	0.44524
147	0.68694	0.63146	0.71272	0.43382
148	0.64546	0.65116	0.70978	0.43868
149	0.79433	0.67041	0.76155	0.48677
150	0.68183	0.65902	0.72124	0.45654
151	0.77754	0.67448	0.75063	0.4659
152	0.70669	0.68201	0.71297	0.45261
153	0.70197	0.64195	0.73449	0.46045
154	0.67873	0.64097	0.71942	0.44959
155	0.69727	0.6536	0.71984	0.44655
156	0.75858	0.71276	0.76788	0.4864
157	0.71717	0.67571	0.74124	0.46045
158	0.73312	0.66037	0.73679	0.4703
159	0.72379	0.58053	0.67362	0.41701
160	0.70603	0.6879	0.73914	0.46789
161	0.64036	0.54011	0.5702	0.34692
162	0.7271	0.62494	0.72247	0.45949
163	0.74693	0.58998	0.70054	0.4487
164	0.76001	0.63489	0.73415	0.47001
165	0.71621	0.62353	0.71657	0.46236
166	0.7699	0.57553	0.67555	0.41282
167	0.76787	0.64686	0.74748	0.47624
168	0.76311	0.66388	0.75007	0.47131
169	0.77263	0.56622	0.65817	0.4163
170	0.70897	0.68574	0.75253	0.47659
171	0.76596	0.64895	0.73939	0.46798
172	0.75482	0.7108	0.76415	0.49778
173	0.7417	0.65686	0.71899	0.44801
174	0.73318	0.6953	0.73521	0.46411
175	0.62657	0.66201	0.69101	0.44002
176	0.75699	0.67594	0.73997	0.47343
177	0.79878	0.70942	0.77368	0.49513
178	0.79367	0.71464	0.77285	0.50016
179	0.72052	0.63605	0.71381	0.45753
180	0.74242	0.71944	0.76841	0.48693
181	0.77056	0.68496	0.76789	0.48813
182	0.74969	0.69965	0.75484	0.48082
183	0.73355	0.62793	0.72431	0.45549
184	0.75345	0.68328	0.77193	0.4922
185	0.75381	0.68584	0.75234	0.48985
186	0.75515	0.72544	0.77848	0.49667
187	0.70804	0.6446	0.71503	0.45389
188	0.75244	0.73136	0.7739	0.49625
189	0.73607	0.68814	0.75208	0.48087
190	0.76259	0.71891	0.76914	0.49373
191	0.70764	0.65895	0.74935	0.47428
192	0.79107	0.66862	0.77899	0.49428
193	0.73618	0.67365	0.75683	0.48338
194	0.72133	0.66057	0.74538	0.47724
195	0.72691	0.69221	0.76302	0.48807
196	0.75176	0.68813	0.7649	0.49174
197	0.73807	0.6621	0.75562	0.48381
198	0.74348	0.64905	0.74998	0.48533
199	0.71875	0.65854	0.7439	0.47857
200	0.76079	0.68362	0.76305	0.49442
