# Supplementary material for: Fusion of crayfish optimization algorithm and MNS-YOLO for solar cell defect detection
Source: PLoS One. 2025 Oct 9;20(10):e0333939. doi: 10.1371/journal.pone.0333939 (PMC12510536; doi:10.1371/journal.pone.0333939)
Supplement: S2 File — (ZIP) [file pone.0333939.s002.zip › PVMD/YOLOv8+A+B.xls]

## Sheet: results
epoch	metrics/precision(B)	metrics/recall(B)	metrics/mAP50(B)	metrics/mAP50-95(B)
1	0.0003	0.13603	0.00043	7e-05
2	0.00032	0.09074	0.00328	0.00066
3	0.65136	0.15297	0.03747	0.01654
4	0.61442	0.05644	0.00683	0.00145
5	0.61375	0.032	0.01603	0.00283
6	0.41046	0.024	0.00804	0.00181
7	0.81073	0.024	0.0053	0.00117
8	0.28007	0.21937	0.04789	0.01185
9	0.50006	0.15317	0.09612	0.04412
10	0.74107	0.13977	0.12601	0.04137
11	0.52781	0.28729	0.25694	0.13886
12	0.46515	0.2424	0.29301	0.17121
13	0.55581	0.197	0.29204	0.15373
14	0.6967	0.30393	0.32711	0.16428
15	0.55374	0.23884	0.15106	0.06549
16	0.56721	0.23913	0.38039	0.2075
17	0.8561	0.19488	0.24847	0.12305
18	0.41116	0.3843	0.40867	0.24053
19	0.35437	0.25294	0.22816	0.12488
20	0.38317	0.37032	0.40491	0.23408
21	0.8245	0.23945	0.30614	0.15955
22	0.39436	0.5163	0.47541	0.27511
23	0.53197	0.46408	0.47527	0.28308
24	0.54195	0.49056	0.51571	0.30341
25	0.63421	0.435	0.52081	0.30147
26	0.49229	0.5071	0.51924	0.30196
27	0.57206	0.51066	0.54261	0.31058
28	0.52538	0.49671	0.53265	0.31529
29	0.73339	0.3168	0.37639	0.18805
30	0.58463	0.56344	0.57178	0.32461
31	0.59276	0.5104	0.55403	0.31736
32	0.46528	0.49653	0.52942	0.31302
33	0.64601	0.37406	0.46414	0.24871
34	0.55331	0.41357	0.43685	0.22765
35	0.5011	0.407	0.44364	0.24707
36	0.57624	0.37226	0.38166	0.22934
37	0.53163	0.52414	0.55174	0.32809
38	0.52283	0.49946	0.53882	0.29135
39	0.7214	0.52129	0.59232	0.34892
40	0.53052	0.43759	0.52781	0.29088
41	0.63345	0.57403	0.61226	0.35516
42	0.60322	0.50138	0.58888	0.33292
43	0.61357	0.64387	0.66543	0.37962
44	0.69291	0.61398	0.66236	0.38858
45	0.42321	0.37414	0.4158	0.21633
46	0.49006	0.40632	0.50593	0.29399
47	0.585	0.56141	0.62943	0.36881
48	0.64912	0.62943	0.66791	0.37185
49	0.60166	0.61601	0.62695	0.37741
50	0.63705	0.51304	0.61066	0.32213
51	0.71317	0.59233	0.65141	0.39525
52	0.59107	0.61365	0.6359	0.38445
53	0.64839	0.50425	0.61371	0.36377
54	0.68098	0.47505	0.5199	0.28904
55	0.62986	0.65677	0.68078	0.39303
56	0.65191	0.66441	0.69709	0.41776
57	0.63716	0.62516	0.64429	0.37999
58	0.58438	0.56651	0.65875	0.37658
59	0.64743	0.58048	0.65178	0.39394
60	0.67971	0.59523	0.6822	0.39859
61	0.70529	0.68024	0.69313	0.40898
62	0.70565	0.53429	0.52485	0.29017
63	0.51837	0.54814	0.62488	0.36918
64	0.64163	0.46938	0.52102	0.2915
65	0.67311	0.60522	0.6779	0.40896
66	0.65216	0.6113	0.65882	0.40089
67	0.74212	0.53357	0.65004	0.38861
68	0.66594	0.61962	0.67139	0.3892
69	0.69675	0.6254	0.69437	0.42505
70	0.73474	0.53041	0.53398	0.31287
71	0.58276	0.58498	0.6615	0.38362
72	0.63545	0.66077	0.69745	0.43157
73	0.76467	0.61395	0.71896	0.42027
74	0.65026	0.53527	0.59996	0.34392
75	0.63039	0.55054	0.56602	0.32866
76	0.6876	0.69805	0.71033	0.42614
77	0.72619	0.62652	0.6983	0.42384
78	0.72751	0.61247	0.70585	0.4289
79	0.71446	0.672	0.72877	0.44794
80	0.67232	0.61747	0.69213	0.40891
81	0.66238	0.55547	0.66499	0.40769
82	0.71141	0.65128	0.71836	0.42785
83	0.71007	0.66188	0.73266	0.45121
84	0.74179	0.70818	0.73989	0.44815
85	0.63558	0.59682	0.679	0.41701
86	0.73511	0.55896	0.65011	0.3717
87	0.69737	0.66055	0.69315	0.41744
88	0.76333	0.51527	0.58908	0.34872
89	0.72201	0.70995	0.73502	0.46487
90	0.69434	0.68114	0.73682	0.4484
91	0.71222	0.69069	0.73429	0.45183
92	0.66763	0.54186	0.56878	0.32789
93	0.7151	0.65813	0.72272	0.43062
94	0.7843	0.56924	0.60711	0.35933
95	0.771	0.56274	0.70702	0.42417
96	0.78851	0.64617	0.74577	0.45973
97	0.728	0.67057	0.72555	0.43886
98	0.77308	0.51611	0.62101	0.37234
99	0.67824	0.6187	0.7105	0.43796
100	0.63834	0.58819	0.59412	0.35987
101	0.69282	0.62918	0.71747	0.43718
102	0.6544	0.62779	0.68307	0.4246
103	0.76394	0.56368	0.66887	0.39642
104	0.72208	0.62818	0.72418	0.44649
105	0.73081	0.63061	0.73853	0.44614
106	0.69334	0.63745	0.73173	0.44399
107	0.71173	0.7324	0.74772	0.45082
108	0.76494	0.71302	0.76994	0.46303
109	0.71531	0.68365	0.73213	0.43649
110	0.66406	0.701	0.72914	0.43333
111	0.76333	0.55943	0.58385	0.33751
112	0.72879	0.67915	0.7421	0.45828
113	0.70385	0.66278	0.71662	0.44564
114	0.78998	0.57524	0.5994	0.36766
115	0.77296	0.55618	0.64043	0.3846
116	0.82194	0.58443	0.64636	0.38679
117	0.74178	0.65368	0.74622	0.45018
118	0.69056	0.69975	0.75314	0.472
119	0.72636	0.6862	0.73883	0.45573
120	0.73689	0.55292	0.58212	0.34179
121	0.7186	0.6588	0.73381	0.43835
122	0.70027	0.61559	0.70416	0.44828
123	0.77211	0.58508	0.71559	0.45461
124	0.71218	0.71558	0.76041	0.48715
125	0.73152	0.57053	0.5958	0.37139
126	0.7534	0.58467	0.61222	0.38009
127	0.77224	0.54848	0.60321	0.38584
128	0.79241	0.71128	0.76325	0.47525
129	0.7284	0.61085	0.72221	0.45124
130	0.6649	0.66651	0.72873	0.45453
131	0.71828	0.67388	0.73403	0.45323
132	0.7953	0.66193	0.7564	0.47263
133	0.7552	0.70345	0.7872	0.50024
134	0.7212	0.72049	0.75297	0.4606
135	0.77549	0.6874	0.75508	0.46668
136	0.76187	0.74726	0.7712	0.48946
137	0.71037	0.72994	0.74651	0.47352
138	0.77279	0.58725	0.59546	0.35926
139	0.72781	0.69409	0.7276	0.45229
140	0.73689	0.68082	0.74423	0.45916
141	0.80222	0.57883	0.69639	0.4359
142	0.70839	0.70922	0.76534	0.48687
143	0.76536	0.5488	0.57624	0.36381
144	0.76545	0.69701	0.77576	0.49495
145	0.72724	0.67611	0.73293	0.46705
146	0.76685	0.68181	0.75785	0.49097
147	0.71301	0.66459	0.73907	0.46967
148	0.78813	0.58931	0.61829	0.37779
149	0.70532	0.72396	0.77211	0.48794
150	0.80683	0.52426	0.60924	0.36487
151	0.74996	0.72856	0.7659	0.47117
152	0.67515	0.69964	0.73886	0.46186
153	0.70652	0.69108	0.76543	0.48385
154	0.77472	0.5515	0.62141	0.36898
155	0.7079	0.70074	0.74051	0.4719
156	0.72764	0.68849	0.74375	0.47303
157	0.79977	0.56536	0.61604	0.38806
158	0.75721	0.66147	0.7648	0.48186
159	0.79597	0.72828	0.78672	0.48624
160	0.75135	0.69577	0.75045	0.47653
161	0.77155	0.70774	0.77462	0.49645
162	0.79419	0.70318	0.77112	0.49649
163	0.72776	0.65188	0.75014	0.47649
164	0.73951	0.69376	0.74693	0.47515
165	0.66103	0.69717	0.71879	0.45468
166	0.74685	0.59164	0.62407	0.38496
167	0.80471	0.71276	0.79195	0.50568
168	0.79049	0.71316	0.78507	0.51207
169	0.87402	0.73224	0.81258	0.53282
170	0.79637	0.74199	0.79111	0.51264
171	0.7248	0.70361	0.75204	0.48754
172	0.66552	0.69418	0.74849	0.48839
173	0.85722	0.5709	0.66512	0.41514
174	0.76164	0.70994	0.78167	0.50212
175	0.72184	0.68732	0.74211	0.47212
176	0.75148	0.73532	0.7964	0.50863
177	0.76583	0.69243	0.74625	0.47088
178	0.85576	0.5674	0.63196	0.41028
179	0.73919	0.69723	0.75111	0.48604
180	0.80628	0.70366	0.79424	0.51908
181	0.71039	0.73749	0.76826	0.49695
182	0.81688	0.58481	0.72207	0.44862
183	0.81035	0.69925	0.78709	0.51264
184	0.75364	0.68148	0.77265	0.48532
185	0.81329	0.82593	0.83089	0.53445
186	0.76978	0.68965	0.76268	0.48347
187	0.71532	0.68798	0.76288	0.49597
188	0.81961	0.7049	0.79509	0.52367
189	0.75024	0.58557	0.67316	0.42166
190	0.75476	0.72334	0.77376	0.51335
191	0.77703	0.71062	0.77056	0.50742
192	0.77005	0.75905	0.81658	0.53049
193	0.82762	0.77006	0.81959	0.52946
194	0.81145	0.75698	0.80903	0.53064
195	0.75747	0.72041	0.77915	0.50224
196	0.71484	0.72038	0.74343	0.47877
197	0.76845	0.7555	0.7929	0.51865
198	0.7512	0.66594	0.75794	0.4824
199	0.77357	0.73674	0.79557	0.51135
200	0.68071	0.66101	0.76197	0.49017
