# Supplementary material for: Fusion of crayfish optimization algorithm and MNS-YOLO for solar cell defect detection
Source: PLoS One. 2025 Oct 9;20(10):e0333939. doi: 10.1371/journal.pone.0333939 (PMC12510536; doi:10.1371/journal.pone.0333939)
Supplement: S2 File — (ZIP) [file pone.0333939.s002.zip › PVMD/YOLOv8+A+C.xls]

## Sheet: results (1)
epoch	metrics/precision(B)	metrics/recall(B)	metrics/mAP50(B)	metrics/mAP50-95(B)
1	0.00024	0.13561	0.00045	0.0001
2	0.00077	0.02204	0.00047	0.00014
3	0.64258	0.13262	0.05026	0.02583
4	0.60204	0.01541	0.0077	0.00214
5	0.80852	0.05185	0.01558	0.00277
6	0.00549	0.28726	0.02959	0.00649
7	0.6281	0.06209	0.01386	0.00305
8	0.42672	0.1801	0.03927	0.0092
9	0.4596	0.20487	0.17797	0.06039
10	0.35302	0.20707	0.11298	0.04443
11	0.70174	0.23011	0.14004	0.04683
12	0.4688	0.09128	0.08437	0.02215
13	0.53712	0.27808	0.12455	0.03755
14	0.5386	0.36711	0.35898	0.1802
15	0.25001	0.41599	0.34102	0.18116
16	0.35683	0.31933	0.21755	0.0985
17	0.53089	0.28097	0.25821	0.13405
18	0.39893	0.44521	0.40605	0.20571
19	0.45034	0.44606	0.47214	0.24869
20	0.42391	0.4747	0.47307	0.26951
21	0.53335	0.3959	0.37332	0.19566
22	0.50771	0.59226	0.5343	0.2887
23	0.59208	0.48113	0.52157	0.27776
24	0.6458	0.38338	0.4005	0.20892
25	0.50216	0.49207	0.53139	0.28121
26	0.44531	0.54919	0.55359	0.30292
27	0.57328	0.56645	0.59358	0.3412
28	0.56103	0.53171	0.61661	0.34879
29	0.4408	0.3961	0.46588	0.24567
30	0.5607	0.55621	0.5512	0.30646
31	0.57919	0.385	0.4955	0.2783
32	0.54794	0.53054	0.58928	0.32141
33	0.48064	0.49742	0.51862	0.28776
34	0.5724	0.61486	0.61487	0.3542
35	0.58988	0.5739	0.62851	0.35851
36	0.7315	0.36085	0.52037	0.29773
37	0.74421	0.6206	0.70066	0.41032
38	0.60119	0.52763	0.63438	0.35281
39	0.61401	0.50302	0.59154	0.33954
40	0.5165	0.46172	0.46805	0.26354
41	0.55498	0.50712	0.59785	0.34695
42	0.60602	0.45891	0.47875	0.25473
43	0.68192	0.62218	0.67079	0.39966
44	0.75138	0.57893	0.6843	0.40093
45	0.67468	0.55429	0.63528	0.37401
46	0.53743	0.41767	0.47513	0.25935
47	0.7002	0.5108	0.66201	0.38651
48	0.65394	0.5543	0.66135	0.38753
49	0.66695	0.44721	0.48041	0.29785
50	0.67158	0.57136	0.65748	0.36741
51	0.64366	0.49117	0.53119	0.28505
52	0.70401	0.60287	0.68456	0.40354
53	0.68138	0.65162	0.66873	0.4126
54	0.64387	0.45695	0.49526	0.257
55	0.7163	0.60996	0.71664	0.41861
56	0.61515	0.47058	0.52139	0.30132
57	0.71544	0.4621	0.59842	0.34625
58	0.58658	0.48076	0.58119	0.33582
59	0.54369	0.63853	0.63144	0.36546
60	0.72174	0.64519	0.69548	0.41666
61	0.69708	0.62484	0.66996	0.39005
62	0.66064	0.584	0.68009	0.39481
63	0.52751	0.42532	0.47596	0.2769
64	0.65685	0.43782	0.44145	0.25598
65	0.65586	0.61729	0.71783	0.44415
66	0.68571	0.62516	0.67872	0.404
67	0.75268	0.63513	0.70484	0.44405
68	0.70317	0.46965	0.52191	0.2953
69	0.71507	0.59622	0.686	0.42564
70	0.68322	0.5644	0.67812	0.40754
71	0.63057	0.56914	0.65424	0.37633
72	0.74077	0.67268	0.70666	0.43171
73	0.67595	0.66772	0.68982	0.41747
74	0.67762	0.57541	0.69296	0.43268
75	0.63293	0.66756	0.6846	0.42522
76	0.76559	0.69223	0.74529	0.44929
77	0.71163	0.69886	0.73057	0.44947
78	0.62639	0.61952	0.67798	0.41296
79	0.60825	0.49569	0.52924	0.30359
80	0.69329	0.65118	0.70823	0.43715
81	0.65722	0.68937	0.70076	0.42775
82	0.73606	0.48776	0.55956	0.33436
83	0.67374	0.61029	0.69363	0.43148
84	0.62363	0.66483	0.70584	0.39737
85	0.67511	0.57657	0.65956	0.40119
86	0.72179	0.66419	0.71072	0.4213
87	0.64003	0.62242	0.66166	0.37927
88	0.71934	0.73922	0.77458	0.48178
89	0.72155	0.69147	0.73753	0.47088
90	0.73404	0.71496	0.75835	0.47799
91	0.62622	0.62065	0.69854	0.4278
92	0.70466	0.62023	0.69165	0.43543
93	0.67632	0.64996	0.7057	0.44524
94	0.68785	0.64601	0.70694	0.43581
95	0.5672	0.5592	0.64983	0.38459
96	0.67707	0.56797	0.6227	0.37963
97	0.52518	0.6122	0.6722	0.38492
98	0.68145	0.6688	0.71261	0.42948
99	0.72579	0.67271	0.74129	0.45098
100	0.65271	0.59804	0.6951	0.42864
101	0.6327	0.60011	0.70168	0.42562
102	0.73224	0.52541	0.57762	0.34069
103	0.66928	0.50719	0.55209	0.34095
104	0.7292	0.59077	0.72959	0.45041
105	0.73774	0.60982	0.72398	0.43946
106	0.65794	0.60389	0.66322	0.4081
107	0.67541	0.55431	0.66995	0.41341
108	0.63298	0.67424	0.73638	0.44702
109	0.70636	0.72538	0.77688	0.47972
110	0.75882	0.70053	0.76649	0.46069
111	0.59816	0.60826	0.67566	0.42095
112	0.63689	0.67041	0.71936	0.44208
113	0.63915	0.61959	0.64351	0.39176
114	0.57235	0.5959	0.66823	0.39468
115	0.62408	0.61547	0.70268	0.4386
116	0.69099	0.55828	0.57371	0.34812
117	0.74317	0.71255	0.78889	0.48759
118	0.67718	0.61182	0.66955	0.41756
119	0.63377	0.66406	0.73115	0.45966
120	0.59145	0.56044	0.6817	0.40258
121	0.7428	0.6665	0.73213	0.46668
122	0.65392	0.65725	0.70255	0.43248
123	0.74902	0.65603	0.76458	0.47271
124	0.69909	0.71326	0.735	0.46796
125	0.76759	0.74617	0.79107	0.50593
126	0.64008	0.64343	0.66654	0.4229
127	0.70777	0.72956	0.74282	0.46553
128	0.70833	0.58623	0.69083	0.42848
129	0.71993	0.69177	0.72289	0.4552
130	0.75649	0.72952	0.78139	0.49972
131	0.74268	0.79278	0.78708	0.49754
132	0.6772	0.66653	0.73647	0.47229
133	0.71919	0.65584	0.71618	0.44805
134	0.74599	0.62458	0.72799	0.46288
135	0.75855	0.6547	0.73842	0.46611
136	0.65108	0.6719	0.70105	0.43768
137	0.75518	0.66094	0.73994	0.46797
138	0.70903	0.68395	0.72869	0.4591
139	0.6784	0.6991	0.73736	0.47378
140	0.79392	0.49969	0.5648	0.34193
141	0.74635	0.62817	0.7283	0.45278
142	0.67029	0.68394	0.73099	0.46252
143	0.77977	0.70509	0.77167	0.48719
144	0.64034	0.70835	0.73229	0.44954
145	0.69694	0.66453	0.74781	0.47747
146	0.69664	0.62538	0.68675	0.43508
147	0.67431	0.68644	0.72513	0.46964
148	0.71311	0.54076	0.58875	0.36937
149	0.70881	0.74313	0.77849	0.49635
150	0.77575	0.52371	0.5986	0.38516
151	0.71423	0.66095	0.7347	0.45033
152	0.79757	0.63222	0.75364	0.48015
153	0.81577	0.67955	0.77479	0.51044
154	0.75222	0.51051	0.59749	0.37628
155	0.68529	0.65734	0.7058	0.45432
156	0.74021	0.61353	0.71396	0.45056
157	0.77621	0.75665	0.80771	0.54045
158	0.68585	0.63585	0.71656	0.45492
159	0.67118	0.70593	0.73655	0.47107
160	0.77384	0.7794	0.80413	0.52303
161	0.75444	0.78414	0.79983	0.52353
162	0.68498	0.71317	0.75972	0.48329
163	0.70438	0.73005	0.76841	0.48369
164	0.80933	0.70792	0.78627	0.51555
165	0.71427	0.70547	0.77514	0.50053
166	0.71432	0.71357	0.7694	0.50298
167	0.81407	0.72043	0.8021	0.51456
168	0.75886	0.68616	0.76884	0.49476
169	0.82616	0.69307	0.80915	0.51021
170	0.79733	0.71917	0.80574	0.52449
171	0.84237	0.73332	0.82152	0.53933
172	0.71276	0.74873	0.78581	0.50622
173	0.74837	0.66921	0.7323	0.45957
174	0.72648	0.70399	0.75737	0.47174
175	0.70789	0.72923	0.77226	0.48032
176	0.82148	0.72783	0.81127	0.52007
177	0.71077	0.67179	0.74326	0.45219
178	0.82011	0.83817	0.83549	0.53361
179	0.71692	0.67394	0.76116	0.48019
180	0.81016	0.73303	0.81878	0.53149
181	0.81969	0.72233	0.79212	0.51977
182	0.74219	0.78117	0.81704	0.53624
183	0.75685	0.7009	0.75142	0.47834
184	0.80682	0.70956	0.79569	0.51922
185	0.81208	0.72262	0.82412	0.53657
186	0.78541	0.75538	0.80471	0.52884
187	0.77622	0.77923	0.82456	0.53682
188	0.72829	0.68785	0.73456	0.47633
189	0.75824	0.77483	0.81241	0.5271
190	0.79418	0.73227	0.80648	0.52571
191	0.73005	0.74394	0.77736	0.4983
192	0.78761	0.74842	0.80323	0.51955
193	0.72872	0.72789	0.75397	0.49391
194	0.77176	0.71277	0.78575	0.5057
195	0.77935	0.7111	0.77241	0.50032
196	0.7083	0.71465	0.75281	0.47881
197	0.71034	0.71886	0.74809	0.47146
198	0.77472	0.76932	0.81748	0.53551
199	0.76397	0.70296	0.76526	0.48636
200	0.79657	0.70755	0.78264	0.49092
