# Supplementary material for: Fusion of crayfish optimization algorithm and MNS-YOLO for solar cell defect detection
Source: PLoS One. 2025 Oct 9;20(10):e0333939. doi: 10.1371/journal.pone.0333939 (PMC12510536; doi:10.1371/journal.pone.0333939)
Supplement: S2 File — (ZIP) [file pone.0333939.s002.zip › PVMD/YOLOv8+A.xls]

## Sheet: results
epoch	metrics/precision(B)	metrics/recall(B)	metrics/mAP50(B)	metrics/mAP50-95(B)
1	0.00032	0.13561	0.00049	7e-05
2	0.00029	0.04034	0.00053	8e-05
3	0.63292	0.17986	0.03024	0.01017
4	0.80691	0.1037	0.01348	0.0028
5	0.805	0.05926	0.00899	0.00124
6	0.7057	0.07997	0.04147	0.00794
7	0.44237	0.06764	0.02647	0.00638
8	0.45316	0.1984	0.08358	0.01671
9	0.39623	0.35595	0.2298	0.09407
10	0.54377	0.18859	0.14559	0.05265
11	0.03216	0.68853	0.22306	0.09159
12	0.30299	0.22987	0.16125	0.05544
13	0.32356	0.17781	0.14697	0.05771
14	0.31751	0.37462	0.29885	0.14653
15	0.70513	0.15887	0.14485	0.04692
16	0.25688	0.42383	0.28379	0.13444
17	0.3369	0.55356	0.40172	0.18111
18	0.37951	0.48124	0.4237	0.20628
19	0.45435	0.44924	0.44632	0.21602
20	0.28162	0.57746	0.37258	0.22507
21	0.30285	0.32012	0.3283	0.13212
22	0.44283	0.41281	0.43851	0.21734
23	0.6101	0.50705	0.39453	0.19397
24	0.43805	0.4934	0.46585	0.23001
25	0.45821	0.48992	0.45202	0.23241
26	0.52325	0.32798	0.50381	0.25589
27	0.55371	0.51566	0.55304	0.28232
28	0.5232	0.56855	0.56272	0.2807
29	0.58631	0.47909	0.52579	0.27628
30	0.54937	0.50599	0.53902	0.30516
31	0.49406	0.53634	0.55399	0.30802
32	0.53969	0.53127	0.58854	0.3474
33	0.55935	0.51549	0.58145	0.30002
34	0.5371	0.60262	0.63264	0.36322
35	0.45164	0.6057	0.58582	0.34066
36	0.54087	0.47981	0.53421	0.31611
37	0.74417	0.62516	0.69592	0.3948
38	0.56351	0.50742	0.65145	0.35893
39	0.61018	0.44248	0.61562	0.35128
40	0.55813	0.53257	0.59023	0.34273
41	0.70861	0.49903	0.51006	0.27713
42	0.50053	0.46969	0.52979	0.3059
43	0.60912	0.6474	0.66037	0.36817
44	0.59841	0.57916	0.61392	0.3414
45	0.69936	0.39234	0.45979	0.26533
46	0.43563	0.45476	0.48277	0.28372
47	0.60403	0.63926	0.65911	0.37398
48	0.60615	0.60849	0.64299	0.36653
49	0.5593	0.57866	0.60557	0.36116
50	0.64576	0.47246	0.52177	0.29777
51	0.56967	0.63408	0.68782	0.42095
52	0.6734	0.63176	0.66622	0.37225
53	0.64392	0.6074	0.6736	0.4165
54	0.67442	0.65513	0.70876	0.41697
55	0.63833	0.6202	0.6821	0.39735
56	0.58438	0.61453	0.65781	0.3936
57	0.63163	0.61573	0.67184	0.39892
58	0.6449	0.57702	0.62883	0.3526
59	0.64768	0.62703	0.68271	0.40114
60	0.72724	0.65488	0.70416	0.4091
61	0.68151	0.63371	0.70116	0.41137
62	0.63505	0.66006	0.69882	0.42538
63	0.67277	0.50201	0.54146	0.30135
64	0.62553	0.60761	0.70119	0.40139
65	0.69127	0.64152	0.70496	0.4327
66	0.70927	0.57156	0.6884	0.41391
67	0.72894	0.60177	0.69039	0.42323
68	0.69889	0.68182	0.71889	0.43946
69	0.52362	0.50278	0.55431	0.32699
70	0.68944	0.65248	0.73756	0.45359
71	0.78673	0.6745	0.73729	0.46441
72	0.76266	0.64586	0.74152	0.45255
73	0.69553	0.4958	0.58699	0.35787
74	0.67038	0.65854	0.73395	0.45375
75	0.70013	0.66328	0.69235	0.42326
76	0.67437	0.66341	0.69888	0.42576
77	0.74739	0.60671	0.70554	0.44677
78	0.6788	0.5955	0.67872	0.415
79	0.69424	0.6357	0.71234	0.43546
80	0.6911	0.65934	0.70281	0.41617
81	0.69603	0.69706	0.73576	0.4509
82	0.75132	0.66747	0.72742	0.44588
83	0.68734	0.65956	0.727	0.45897
84	0.70735	0.61131	0.70899	0.43632
85	0.53736	0.49155	0.50601	0.31194
86	0.6666	0.66142	0.71275	0.42463
87	0.63988	0.67597	0.69816	0.42867
88	0.74584	0.685	0.73252	0.45446
89	0.72445	0.65476	0.72182	0.43809
90	0.6246	0.73171	0.73301	0.45843
91	0.68354	0.50069	0.54014	0.32287
92	0.67941	0.6292	0.69737	0.41728
93	0.72783	0.64141	0.70037	0.43048
94	0.75913	0.65643	0.74504	0.44959
95	0.65248	0.72753	0.74949	0.45495
96	0.68502	0.54669	0.56659	0.34263
97	0.72952	0.55239	0.60767	0.35628
98	0.59106	0.56168	0.6154	0.37074
99	0.76386	0.67152	0.74614	0.46832
100	0.54564	0.53096	0.56014	0.35249
101	0.72525	0.52778	0.68382	0.42952
102	0.57818	0.53067	0.54299	0.33528
103	0.50871	0.55982	0.5694	0.34591
104	0.71524	0.70377	0.74298	0.46375
105	0.66502	0.64305	0.71752	0.44843
106	0.698	0.62668	0.72278	0.4527
107	0.71127	0.56811	0.61824	0.37786
108	0.66689	0.68706	0.74691	0.46671
109	0.71996	0.73776	0.75753	0.47244
110	0.68841	0.71954	0.76692	0.4581
111	0.65793	0.67651	0.73782	0.44263
112	0.73614	0.62532	0.72145	0.43869
113	0.76329	0.70579	0.75988	0.48935
114	0.78973	0.49101	0.57702	0.34387
115	0.7262	0.73119	0.77385	0.49109
116	0.67223	0.67565	0.73354	0.4473
117	0.64339	0.70341	0.74233	0.45928
118	0.69946	0.6341	0.73028	0.45774
119	0.79031	0.69669	0.77918	0.49333
120	0.73693	0.54449	0.59132	0.37124
121	0.64007	0.58526	0.68212	0.41555
122	0.65367	0.63976	0.69697	0.43781
123	0.77895	0.70648	0.77356	0.49716
124	0.7015	0.7266	0.75664	0.48005
125	0.7612	0.71712	0.77966	0.49788
126	0.74109	0.53599	0.6006	0.37209
127	0.80059	0.70151	0.77371	0.49199
128	0.71302	0.70735	0.75224	0.46409
129	0.6959	0.68191	0.75527	0.47989
130	0.68728	0.63001	0.73295	0.45705
131	0.70843	0.67191	0.72895	0.45593
132	0.76635	0.71924	0.77898	0.49625
133	0.71999	0.66633	0.74314	0.4504
134	0.71943	0.67954	0.72128	0.45513
135	0.76574	0.60302	0.73263	0.44951
136	0.67966	0.73409	0.76364	0.47483
137	0.74066	0.67137	0.73484	0.44491
138	0.67299	0.54537	0.60825	0.3578
139	0.73984	0.63011	0.72421	0.44974
140	0.78345	0.70231	0.75029	0.46981
141	0.73015	0.65456	0.73261	0.45466
142	0.83268	0.66552	0.77989	0.49518
143	0.73712	0.64666	0.70597	0.44327
144	0.79155	0.76458	0.8009	0.50536
145	0.79594	0.74007	0.79086	0.5198
146	0.77927	0.66084	0.73766	0.46138
147	0.73983	0.68148	0.71318	0.45243
148	0.76971	0.70308	0.76833	0.47091
149	0.71314	0.6532	0.72447	0.45603
150	0.82068	0.66782	0.76006	0.47879
151	0.75232	0.73239	0.76081	0.47605
152	0.74323	0.71667	0.7818	0.48891
153	0.81592	0.68404	0.77612	0.49144
154	0.71401	0.65093	0.72294	0.44503
155	0.71276	0.6738	0.71927	0.43048
156	0.70797	0.62567	0.73444	0.45946
157	0.72681	0.67548	0.72947	0.46034
158	0.73171	0.64165	0.73437	0.46443
159	0.73718	0.7445	0.77355	0.49785
160	0.72703	0.70362	0.74185	0.47579
161	0.71686	0.71511	0.764	0.47227
162	0.75179	0.67136	0.7564	0.47829
163	0.763	0.72198	0.77948	0.50794
164	0.72442	0.66564	0.7333	0.47481
165	0.68227	0.56218	0.60968	0.39132
166	0.66842	0.67721	0.72568	0.45945
167	0.75296	0.71432	0.77708	0.50616
168	0.76158	0.81844	0.78673	0.52161
169	0.70587	0.68836	0.72981	0.46967
170	0.68293	0.68508	0.74965	0.47652
171	0.77371	0.8323	0.79705	0.51229
172	0.80222	0.55445	0.64849	0.41537
173	0.72865	0.7111	0.76588	0.48869
174	0.75146	0.72145	0.79062	0.51897
175	0.6812	0.69037	0.73161	0.46309
176	0.70609	0.85148	0.80565	0.5226
177	0.75484	0.70438	0.76045	0.48747
178	0.73781	0.69989	0.77364	0.49911
179	0.61618	0.84842	0.76183	0.48092
180	0.72622	0.70126	0.75778	0.48174
181	0.72505	0.73516	0.75927	0.49596
182	0.77916	0.68307	0.77081	0.48684
183	0.70577	0.72083	0.76321	0.4937
184	0.72813	0.69683	0.75611	0.49127
185	0.7894	0.80654	0.82081	0.53711
186	0.75086	0.70953	0.76178	0.49155
187	0.7345	0.66483	0.75263	0.48469
188	0.70985	0.70433	0.75234	0.48611
189	0.81302	0.7248	0.78703	0.53488
190	0.7238	0.63937	0.74942	0.49424
191	0.74302	0.68158	0.76944	0.50239
192	0.74834	0.736	0.78845	0.50251
193	0.73237	0.72486	0.76675	0.50558
194	0.7626	0.71401	0.77075	0.49781
195	0.71696	0.69639	0.76182	0.49878
196	0.70517	0.67946	0.73975	0.47749
197	0.69115	0.74238	0.76783	0.50229
198	0.71361	0.72149	0.76598	0.49496
199	0.79072	0.69007	0.78605	0.52831
200	0.68076	0.66386	0.71782	0.46634
