# Supplementary material for: Fusion of crayfish optimization algorithm and MNS-YOLO for solar cell defect detection
Source: PLoS One. 2025 Oct 9;20(10):e0333939. doi: 10.1371/journal.pone.0333939 (PMC12510536; doi:10.1371/journal.pone.0333939)
Supplement: S2 File — (ZIP) [file pone.0333939.s002.zip › PVMD/YOLOv8+B+C.xls]

## Sheet: results
epoch	metrics/precision(B)	metrics/recall(B)	metrics/mAP50(B)	metrics/mAP50-95(B)
1	0.00025	0.13603	0.00076	0.00014
2	0.00112	0.04847	0.00069	0.00014
3	0.60245	0.04341	0.00401	0.00092
4	0.64958	0.06281	0.02654	0.00348
5	0.63437	0.04904	0.02912	0.00704
6	0.45779	0.11348	0.07074	0.02142
7	0.39998	0.28486	0.15224	0.0595
8	0.48404	0.20333	0.07322	0.02007
9	0.71284	0.13599	0.07952	0.02506
10	0.50123	0.09356	0.04917	0.01021
11	0.03192	0.49713	0.1675	0.08238
12	0.45898	0.16118	0.07641	0.02149
13	0.54092	0.20255	0.1322	0.04693
14	0.69876	0.22544	0.09699	0.03204
15	0.7953	0.31884	0.39654	0.18885
16	0.1455	0.42232	0.22741	0.09764
17	0.40371	0.50091	0.38933	0.1852
18	0.30356	0.51407	0.37204	0.19172
19	0.38661	0.54984	0.43775	0.18954
20	0.39727	0.47076	0.40646	0.20801
21	0.402	0.3044	0.19879	0.07432
22	0.48176	0.5126	0.44414	0.23506
23	0.39203	0.44233	0.41866	0.21415
24	0.46319	0.5479	0.50642	0.27224
25	0.555	0.50863	0.50364	0.28788
26	0.40044	0.54185	0.4589	0.26458
27	0.65623	0.28285	0.33307	0.17845
28	0.51322	0.47113	0.51741	0.30524
29	0.66438	0.49886	0.54184	0.28261
30	0.54132	0.46236	0.51924	0.27098
31	0.57546	0.38629	0.39979	0.20189
32	0.56588	0.351	0.44865	0.24594
33	0.54583	0.57344	0.6012	0.34099
34	0.65742	0.45065	0.51134	0.27507
35	0.49064	0.55439	0.55669	0.32226
36	0.43741	0.42305	0.45649	0.25519
37	0.62322	0.46212	0.58158	0.32987
38	0.61826	0.60735	0.63018	0.34916
39	0.62176	0.50059	0.57606	0.32241
40	0.56921	0.60645	0.61211	0.35228
41	0.61537	0.57507	0.618	0.34356
42	0.67231	0.4595	0.47281	0.27576
43	0.64897	0.65268	0.64571	0.37081
44	0.60679	0.43873	0.52941	0.29774
45	0.60558	0.45235	0.45216	0.25611
46	0.63582	0.40877	0.53558	0.29914
47	0.62303	0.6215	0.68734	0.38263
48	0.58333	0.54142	0.58862	0.31125
49	0.62149	0.52426	0.63335	0.34795
50	0.68701	0.63163	0.6775	0.40436
51	0.60725	0.56788	0.65496	0.38894
52	0.64411	0.72439	0.73808	0.42582
53	0.70583	0.56853	0.65807	0.39061
54	0.73661	0.52873	0.70057	0.41143
55	0.53561	0.48596	0.54262	0.30009
56	0.62568	0.44663	0.51151	0.29149
57	0.76229	0.57719	0.72242	0.42469
58	0.5616	0.5408	0.58969	0.33254
59	0.58037	0.37987	0.45441	0.24797
60	0.59344	0.49695	0.62582	0.35268
61	0.78899	0.6158	0.6971	0.40229
62	0.52702	0.42138	0.47927	0.27405
63	0.6495	0.62267	0.6815	0.41717
64	0.75166	0.42164	0.50489	0.2861
65	0.70531	0.55524	0.66871	0.3966
66	0.62384	0.62534	0.66605	0.40707
67	0.78755	0.59367	0.70684	0.4289
68	0.77064	0.65232	0.73026	0.43143
69	0.61614	0.57804	0.68298	0.4107
70	0.71025	0.75711	0.75944	0.45331
71	0.62825	0.54371	0.6646	0.40686
72	0.72812	0.51067	0.56764	0.33322
73	0.78251	0.66917	0.73869	0.45074
74	0.73605	0.54912	0.6916	0.40431
75	0.74146	0.7084	0.75754	0.45072
76	0.68563	0.67658	0.72754	0.42396
77	0.59617	0.50837	0.53741	0.30554
78	0.70729	0.58867	0.70867	0.41223
79	0.7052	0.50739	0.61818	0.36914
80	0.76008	0.51229	0.56333	0.32494
81	0.72816	0.7262	0.76587	0.46537
82	0.68352	0.57059	0.67287	0.41005
83	0.64693	0.62617	0.73718	0.4347
84	0.79385	0.68792	0.74785	0.45824
85	0.65018	0.60073	0.69415	0.41118
86	0.72393	0.64707	0.71429	0.41542
87	0.76137	0.71126	0.76085	0.46803
88	0.67338	0.55955	0.68659	0.40735
89	0.57758	0.52721	0.57067	0.34648
90	0.69793	0.68864	0.73693	0.44114
91	0.79237	0.67882	0.75716	0.46453
92	0.71575	0.53836	0.57671	0.33472
93	0.56292	0.49992	0.54361	0.30353
94	0.72534	0.74203	0.75218	0.45918
95	0.73834	0.61961	0.70362	0.41738
96	0.66641	0.55846	0.64079	0.37701
97	0.69509	0.61961	0.71826	0.43652
98	0.8036	0.54253	0.57524	0.3411
99	0.76764	0.71225	0.76147	0.47697
100	0.62797	0.51551	0.53187	0.32467
101	0.71431	0.53839	0.59551	0.3575
102	0.70291	0.52557	0.58995	0.35364
103	0.65343	0.54933	0.63375	0.38062
104	0.78012	0.69443	0.75817	0.48409
105	0.65602	0.55198	0.69066	0.40622
106	0.69521	0.71131	0.74926	0.46618
107	0.83404	0.5291	0.58712	0.35723
108	0.67091	0.52037	0.68833	0.40861
109	0.76113	0.67227	0.76494	0.46256
110	0.63923	0.6346	0.73483	0.44801
111	0.70626	0.57598	0.60899	0.36465
112	0.75284	0.70437	0.77341	0.48736
113	0.571	0.57845	0.64548	0.39829
114	0.58476	0.54288	0.56932	0.34978
115	0.77518	0.51556	0.67198	0.41091
116	0.73453	0.61981	0.71275	0.42113
117	0.72344	0.73574	0.76183	0.47499
118	0.73889	0.64871	0.71762	0.4422
119	0.81642	0.49582	0.59106	0.36262
120	0.73724	0.54756	0.66989	0.40363
121	0.62561	0.58535	0.68666	0.41108
122	0.70805	0.54233	0.68669	0.42729
123	0.69543	0.64343	0.73048	0.45416
124	0.77691	0.72681	0.78103	0.50181
125	0.78842	0.66451	0.73806	0.45963
126	0.69148	0.53509	0.5838	0.35793
127	0.61649	0.59944	0.69714	0.42834
128	0.5754	0.62697	0.69499	0.42221
129	0.73562	0.66828	0.75364	0.48157
130	0.71506	0.54836	0.70126	0.43438
131	0.74955	0.65962	0.74269	0.44712
132	0.68337	0.70266	0.74902	0.45931
133	0.65952	0.62912	0.75217	0.46036
134	0.75849	0.67226	0.74334	0.46715
135	0.7634	0.67392	0.7481	0.46065
136	0.71747	0.62233	0.74573	0.45941
137	0.70224	0.68571	0.72453	0.45224
138	0.78348	0.59544	0.69575	0.43476
139	0.70713	0.61304	0.71051	0.44747
140	0.67434	0.64595	0.71309	0.43361
141	0.77449	0.59945	0.6255	0.36766
142	0.73718	0.632	0.75412	0.45761
143	0.69996	0.65823	0.73269	0.44068
144	0.75369	0.67784	0.76732	0.46428
145	0.69798	0.67607	0.74872	0.46808
146	0.62118	0.69976	0.70753	0.42275
147	0.74504	0.71727	0.75407	0.46761
148	0.77809	0.72215	0.78062	0.49633
149	0.59873	0.60553	0.60546	0.37537
150	0.69804	0.66144	0.74746	0.46486
151	0.72819	0.54868	0.61422	0.37938
152	0.73357	0.75559	0.7878	0.49014
153	0.67083	0.51674	0.67295	0.4198
154	0.78477	0.70268	0.78983	0.48065
155	0.7213	0.56261	0.60687	0.35795
156	0.70249	0.58351	0.7429	0.44527
157	0.79836	0.53502	0.60458	0.37265
158	0.82261	0.75542	0.82356	0.51674
159	0.72742	0.55391	0.70097	0.42985
160	0.77135	0.71177	0.78278	0.49358
161	0.71863	0.62207	0.71776	0.45927
162	0.65904	0.69067	0.74652	0.45304
163	0.79504	0.65354	0.76128	0.47481
164	0.72311	0.62111	0.72708	0.45745
165	0.68159	0.72265	0.73907	0.46213
166	0.73011	0.67653	0.7454	0.46543
167	0.65071	0.66407	0.76669	0.47695
168	0.71609	0.57282	0.70016	0.43958
169	0.74721	0.64622	0.73841	0.4618
170	0.81268	0.82187	0.80651	0.53112
171	0.73569	0.77976	0.80854	0.50335
172	0.70777	0.646	0.69845	0.44099
173	0.82167	0.70913	0.80338	0.50927
174	0.73099	0.66786	0.74254	0.46733
175	0.7167	0.64635	0.74132	0.45747
176	0.72999	0.59372	0.71871	0.45238
177	0.69213	0.6179	0.73488	0.45382
178	0.80661	0.65895	0.77156	0.47873
179	0.7372	0.80933	0.78813	0.50235
180	0.77058	0.6522	0.7638	0.46959
181	0.71639	0.65893	0.72945	0.44552
182	0.63054	0.65309	0.73176	0.45168
183	0.77169	0.7551	0.79466	0.49864
184	0.74901	0.77271	0.78962	0.48941
185	0.78229	0.72833	0.79376	0.51016
186	0.68922	0.68433	0.76072	0.48052
187	0.7027	0.66049	0.7555	0.45721
188	0.72343	0.70592	0.76872	0.47658
189	0.68281	0.69391	0.754	0.47411
190	0.6853	0.73591	0.77674	0.49809
191	0.77731	0.71043	0.77262	0.49046
192	0.84369	0.72017	0.81701	0.52534
193	0.81529	0.58708	0.71833	0.45454
194	0.73451	0.69349	0.75856	0.46951
195	0.71769	0.71247	0.76957	0.48832
196	0.7124	0.68164	0.75552	0.46928
197	0.7154	0.69798	0.76146	0.48187
198	0.72044	0.83434	0.78311	0.49141
199	0.76086	0.57871	0.69152	0.4495
200	0.80943	0.82055	0.82849	0.53022
