# Supplementary material for: Fusion of crayfish optimization algorithm and MNS-YOLO for solar cell defect detection
Source: PLoS One. 2025 Oct 9;20(10):e0333939. doi: 10.1371/journal.pone.0333939 (PMC12510536; doi:10.1371/journal.pone.0333939)
Supplement: S2 File — (ZIP) [file pone.0333939.s002.zip › PVMD/YOLOv8+B.xls]

## Sheet: results
epoch	metrics/precision(B)	metrics/recall(B)	metrics/mAP50(B)	metrics/mAP50-95(B)
1	0.00024	0.13603	0.00037	9e-05
2	0.00063	0.1138	0.00134	0.00049
3	0.00046	0.14758	0.00075	0.00018
4	0.81677	0.1037	0.03814	0.01049
5	0.61495	0.10281	0.08188	0.02576
6	0.61719	0.07022	0.00878	0.00224
7	0.84654	0.07407	0.0748	0.01788
8	0.58756	0.1729	0.2132	0.06263
9	0.45944	0.30564	0.17191	0.06903
10	0.29914	0.23796	0.17494	0.06742
11	0.40518	0.16759	0.17855	0.07548
12	0.3699	0.29129	0.1934	0.07461
13	0.44958	0.43892	0.33046	0.14783
14	0.50574	0.33742	0.31644	0.14864
15	0.5631	0.45113	0.42868	0.20111
16	0.49622	0.437	0.35081	0.16023
17	0.46098	0.38814	0.4037	0.17467
18	0.46881	0.31393	0.37301	0.16344
19	0.62006	0.27861	0.29501	0.09913
20	0.53215	0.28573	0.30248	0.12489
21	0.61778	0.41174	0.40699	0.17956
22	0.55973	0.5099	0.54256	0.26629
23	0.41798	0.4839	0.45434	0.21065
24	0.41368	0.35599	0.3819	0.15048
25	0.51898	0.47199	0.51503	0.24216
26	0.46942	0.46865	0.44444	0.20663
27	0.69909	0.47349	0.51985	0.25078
28	0.61666	0.46627	0.51753	0.25079
29	0.56802	0.54088	0.53769	0.24821
30	0.58056	0.44222	0.55564	0.24809
31	0.426	0.44057	0.47065	0.20611
32	0.48463	0.50765	0.51746	0.24084
33	0.60044	0.58306	0.5914	0.29091
34	0.5457	0.55154	0.59625	0.28649
35	0.47367	0.58433	0.59387	0.27304
36	0.49357	0.64181	0.60091	0.27569
37	0.57665	0.62127	0.64419	0.31366
38	0.57502	0.63289	0.61587	0.29329
39	0.62263	0.64862	0.65551	0.32051
40	0.59578	0.46849	0.54269	0.24985
41	0.65057	0.66769	0.68622	0.34208
42	0.63441	0.5337	0.59046	0.2669
43	0.5842	0.57839	0.60174	0.29653
44	0.62646	0.44115	0.43005	0.18995
45	0.56291	0.49583	0.509	0.23067
46	0.64	0.54496	0.62131	0.29545
47	0.63615	0.58541	0.61618	0.28586
48	0.60637	0.59911	0.65181	0.31071
49	0.61425	0.47509	0.50584	0.21577
50	0.67586	0.65779	0.70599	0.34549
51	0.5262	0.60096	0.63305	0.29678
52	0.64811	0.5492	0.63814	0.30387
53	0.58434	0.5792	0.65254	0.32997
54	0.54352	0.47554	0.50251	0.2218
55	0.69103	0.51196	0.52299	0.23449
56	0.6584	0.59472	0.68174	0.34441
57	0.54311	0.54057	0.64731	0.30328
58	0.6332	0.65649	0.71288	0.36904
59	0.66992	0.69721	0.72436	0.3671
60	0.71046	0.62259	0.67969	0.34122
61	0.58394	0.59224	0.64595	0.33498
62	0.61917	0.59859	0.63206	0.30478
63	0.61722	0.70811	0.69851	0.362
64	0.66252	0.49371	0.63171	0.33075
65	0.61786	0.48633	0.59379	0.31946
66	0.62915	0.62144	0.70107	0.42176
67	0.71025	0.42608	0.53946	0.29672
68	0.56118	0.6203	0.67302	0.37411
69	0.69575	0.60676	0.68372	0.34379
70	0.7954	0.50378	0.65394	0.3785
71	0.73014	0.6144	0.71294	0.40548
72	0.6145	0.65555	0.70947	0.40369
73	0.60216	0.53187	0.63322	0.37661
74	0.64257	0.49423	0.54355	0.32334
75	0.61976	0.65586	0.72315	0.42295
76	0.71192	0.60532	0.71701	0.42819
77	0.56217	0.60845	0.66478	0.39589
78	0.67226	0.58401	0.70617	0.42845
79	0.72165	0.60104	0.72789	0.43307
80	0.66056	0.64951	0.71862	0.42123
81	0.68986	0.43878	0.54451	0.31809
82	0.64965	0.62806	0.6848	0.38681
83	0.67112	0.67415	0.71033	0.42507
84	0.59984	0.63338	0.69874	0.42381
85	0.59357	0.61997	0.69518	0.40793
86	0.71614	0.46849	0.51939	0.30399
87	0.70898	0.67973	0.72763	0.43456
88	0.56907	0.54893	0.68887	0.42068
89	0.6104	0.43241	0.5061	0.31683
90	0.73952	0.6641	0.72211	0.44396
91	0.71584	0.66512	0.70667	0.43608
92	0.61771	0.57448	0.68048	0.4036
93	0.56102	0.54453	0.65251	0.41092
94	0.69675	0.60587	0.69793	0.42806
95	0.59831	0.46722	0.52012	0.32378
96	0.70529	0.69134	0.73404	0.44858
97	0.76764	0.53054	0.55897	0.34767
98	0.75568	0.66708	0.74913	0.47123
99	0.76245	0.53672	0.57434	0.35776
100	0.7075	0.64786	0.74696	0.45187
101	0.71438	0.67871	0.76624	0.4676
102	0.58335	0.46828	0.51821	0.31036
103	0.59426	0.52448	0.55458	0.33314
104	0.72839	0.56801	0.61943	0.37572
105	0.74954	0.51502	0.58491	0.3585
106	0.71813	0.61348	0.69043	0.43643
107	0.71182	0.61878	0.73137	0.4454
108	0.70862	0.60295	0.71875	0.42427
109	0.71922	0.63962	0.72377	0.45279
110	0.80633	0.66609	0.76673	0.47946
111	0.58443	0.70066	0.70486	0.43331
112	0.64835	0.45215	0.51769	0.30683
113	0.66565	0.63321	0.70919	0.43866
114	0.64424	0.60872	0.69789	0.42526
115	0.75915	0.71733	0.78675	0.49352
116	0.69597	0.70022	0.74964	0.47645
117	0.7131	0.67754	0.74619	0.45751
118	0.74356	0.68259	0.73511	0.45722
119	0.6829	0.6856	0.7156	0.44913
120	0.68455	0.67596	0.73253	0.44287
121	0.67807	0.52104	0.5782	0.34723
122	0.73388	0.70779	0.7624	0.4847
123	0.71823	0.58489	0.68792	0.4176
124	0.78415	0.53047	0.60666	0.37015
125	0.74702	0.65481	0.74062	0.46537
126	0.67381	0.71875	0.74032	0.44222
127	0.72492	0.69966	0.75177	0.46962
128	0.71407	0.72399	0.75991	0.47319
129	0.70377	0.71556	0.75201	0.45112
130	0.74238	0.75681	0.77866	0.49189
131	0.72563	0.69749	0.74037	0.47002
132	0.6882	0.69014	0.76058	0.47427
133	0.67821	0.67842	0.72071	0.44106
134	0.65279	0.69971	0.7638	0.45902
135	0.71513	0.70905	0.76503	0.4706
136	0.77233	0.55353	0.67984	0.42473
137	0.80126	0.73467	0.79242	0.50056
138	0.6961	0.70625	0.76672	0.47819
139	0.72635	0.68162	0.74813	0.47051
140	0.66661	0.66136	0.72702	0.45265
141	0.74462	0.68981	0.77432	0.48811
142	0.84384	0.49963	0.58974	0.36222
143	0.71569	0.70448	0.78036	0.48959
144	0.82454	0.54433	0.72284	0.46281
145	0.7058	0.60981	0.73463	0.46968
146	0.67573	0.66586	0.7344	0.45418
147	0.68295	0.70804	0.7618	0.47304
148	0.72156	0.66805	0.76266	0.45522
149	0.75954	0.66465	0.77321	0.49714
150	0.72443	0.53923	0.65905	0.41248
151	0.71291	0.62695	0.66645	0.41113
152	0.78873	0.69424	0.79969	0.50559
153	0.70297	0.70475	0.74709	0.4621
154	0.73119	0.50618	0.60645	0.3722
155	0.80182	0.71086	0.79529	0.50461
156	0.68202	0.72873	0.75679	0.47284
157	0.66865	0.70077	0.7449	0.48672
158	0.78229	0.74929	0.81139	0.51853
159	0.75869	0.72733	0.78174	0.50269
160	0.71217	0.68856	0.75055	0.47524
161	0.62494	0.64983	0.70224	0.43317
162	0.7836	0.67428	0.79248	0.50189
163	0.69914	0.67281	0.71979	0.46039
164	0.74496	0.73506	0.78291	0.50033
165	0.75805	0.72202	0.80633	0.51909
166	0.77249	0.79235	0.81732	0.52945
167	0.72679	0.68239	0.76245	0.49726
168	0.71152	0.58308	0.74541	0.47652
169	0.71813	0.66485	0.7653	0.48371
170	0.79729	0.71131	0.80763	0.52085
171	0.7585	0.72363	0.77806	0.49861
172	0.73271	0.73428	0.77293	0.4916
173	0.58282	0.53853	0.59258	0.37397
174	0.79789	0.73824	0.81491	0.52534
175	0.80245	0.72604	0.80205	0.50972
176	0.71806	0.77901	0.81225	0.5374
177	0.72141	0.70113	0.74248	0.47143
178	0.7985	0.68443	0.80197	0.50432
179	0.74603	0.69681	0.76961	0.49727
180	0.73891	0.74188	0.78643	0.51258
181	0.68479	0.68415	0.74504	0.48505
182	0.68982	0.7724	0.7802	0.50302
183	0.71935	0.74224	0.77488	0.48834
184	0.69805	0.7266	0.77344	0.48597
185	0.81222	0.73262	0.79513	0.52264
186	0.77886	0.75903	0.80336	0.52927
187	0.77281	0.74888	0.78206	0.49183
188	0.71491	0.72302	0.7808	0.49681
189	0.7377	0.74613	0.77042	0.49669
190	0.75841	0.74015	0.78802	0.51042
191	0.76289	0.77186	0.81128	0.52375
192	0.76711	0.70086	0.78013	0.49827
193	0.75288	0.68492	0.76914	0.49763
194	0.74097	0.70016	0.74841	0.48298
195	0.74495	0.52998	0.60239	0.38374
196	0.74509	0.67668	0.76242	0.49678
197	0.76131	0.78744	0.81329	0.52663
198	0.77509	0.74457	0.80745	0.52395
199	0.76762	0.74845	0.78435	0.5038
200	0.70715	0.73969	0.78195	0.50663
