# Supplementary material for: Fusion of crayfish optimization algorithm and MNS-YOLO for solar cell defect detection
Source: PLoS One. 2025 Oct 9;20(10):e0333939. doi: 10.1371/journal.pone.0333939 (PMC12510536; doi:10.1371/journal.pone.0333939)
Supplement: S2 File — (ZIP) [file pone.0333939.s002.zip › PVMD/YOLOv8+C.xls]

## Sheet: results
epoch	metrics/precision(B)	metrics/recall(B)	metrics/mAP50(B)	metrics/mAP50-95(B)
1	0.00024	0.13603	0.00054	9e-05
2	0.00203	0.09806	0.00389	0.00064
3	0.82834	0.07603	0.0243	0.0094
4	0.42012	0.24927	0.02103	0.0059
5	0.80674	0.03704	0.0027	0.00045
6	0.45571	0.05143	0.01604	0.00295
7	0.65609	0.06858	0.03437	0.00726
8	0.56738	0.13934	0.13205	0.05993
9	0.48635	0.18146	0.07121	0.01776
10	0.76061	0.15057	0.26356	0.11354
11	0.78088	0.13213	0.1614	0.046
12	0.33994	0.32991	0.16934	0.06045
13	0.71979	0.21715	0.1904	0.06717
14	0.51256	0.26141	0.32781	0.13596
15	0.57117	0.2229	0.16213	0.05359
16	0.39506	0.30044	0.23063	0.08857
17	0.14379	0.16949	0.06269	0.02127
18	0.33757	0.44791	0.36237	0.15298
19	0.48186	0.47443	0.45914	0.20401
20	0.41567	0.25077	0.19064	0.0588
21	0.5736	0.3782	0.37716	0.14908
22	0.42509	0.24452	0.24065	0.09685
23	0.47579	0.46252	0.48133	0.22757
24	0.51929	0.49762	0.53832	0.26022
25	0.67842	0.28003	0.37368	0.16088
26	0.53487	0.5532	0.61748	0.29475
27	0.76704	0.44135	0.56261	0.26756
28	0.40595	0.59311	0.5723	0.26295
29	0.55491	0.51464	0.55034	0.24298
30	0.55582	0.48706	0.54596	0.24413
31	0.63255	0.55341	0.61767	0.29349
32	0.57462	0.53188	0.58043	0.28713
33	0.70066	0.4426	0.47309	0.20009
34	0.55178	0.50051	0.64669	0.30519
35	0.44374	0.46824	0.49921	0.21484
36	0.57055	0.55199	0.59586	0.29111
37	0.66297	0.66513	0.66011	0.32796
38	0.72534	0.44687	0.49522	0.22076
39	0.55445	0.57316	0.56512	0.26654
40	0.55496	0.52277	0.5611	0.26249
41	0.69745	0.66542	0.68343	0.32204
42	0.62707	0.60584	0.64453	0.31694
43	0.72428	0.6077	0.67218	0.33994
44	0.60102	0.42846	0.52953	0.22228
45	0.5055	0.33758	0.30257	0.12546
46	0.51877	0.43171	0.44447	0.20205
47	0.61788	0.62453	0.65636	0.37456
48	0.76168	0.58344	0.65987	0.32538
49	0.55996	0.45913	0.4776	0.26142
50	0.64116	0.62448	0.66968	0.39031
51	0.60857	0.57008	0.63939	0.35411
52	0.69182	0.49298	0.48333	0.24768
53	0.75494	0.57556	0.70161	0.40663
54	0.62344	0.47098	0.50991	0.29488
55	0.61986	0.63041	0.67165	0.35388
56	0.52986	0.50464	0.53209	0.28925
57	0.69177	0.61762	0.69961	0.39687
58	0.62563	0.50324	0.57822	0.31974
59	0.6204	0.57123	0.63393	0.36301
60	0.68234	0.48992	0.53009	0.28132
61	0.77975	0.61432	0.70636	0.38197
62	0.62661	0.60274	0.61353	0.35861
63	0.65968	0.62443	0.68431	0.40363
64	0.7325	0.47602	0.52184	0.30811
65	0.69983	0.58183	0.67091	0.39168
66	0.68153	0.57662	0.65874	0.38303
67	0.75627	0.64666	0.71085	0.4223
68	0.7259	0.67743	0.72086	0.42762
69	0.63502	0.58574	0.67966	0.41496
70	0.59456	0.53372	0.65584	0.39224
71	0.66844	0.55386	0.65101	0.39944
72	0.67708	0.62104	0.68637	0.4206
73	0.70494	0.63898	0.68843	0.41175
74	0.65239	0.62201	0.68389	0.42214
75	0.63979	0.60324	0.69668	0.41378
76	0.7079	0.68297	0.7379	0.42575
77	0.7233	0.71187	0.743	0.46089
78	0.69966	0.61416	0.69977	0.417
79	0.75567	0.6669	0.73349	0.45526
80	0.75965	0.49593	0.59236	0.34385
81	0.74034	0.6648	0.72701	0.44367
82	0.73047	0.57594	0.66176	0.39677
83	0.6291	0.58625	0.68285	0.41339
84	0.70141	0.69877	0.71733	0.43339
85	0.70451	0.604	0.66739	0.40944
86	0.71702	0.67822	0.72907	0.44015
87	0.67619	0.66051	0.72328	0.45676
88	0.71747	0.62803	0.69135	0.42175
89	0.66034	0.63062	0.6842	0.41413
90	0.74458	0.6986	0.74819	0.45815
91	0.63467	0.6254	0.70682	0.43278
92	0.79022	0.47779	0.54005	0.32349
93	0.73492	0.68734	0.73737	0.44346
94	0.76082	0.5544	0.68379	0.41316
95	0.71745	0.67307	0.72915	0.44732
96	0.64817	0.64999	0.6941	0.41621
97	0.81342	0.66643	0.7521	0.45229
98	0.78519	0.50102	0.57139	0.34192
99	0.74238	0.523	0.64944	0.39369
100	0.69248	0.66413	0.74534	0.46661
101	0.65702	0.6098	0.67006	0.40565
102	0.64806	0.61416	0.6988	0.42096
103	0.68942	0.63793	0.71806	0.43194
104	0.75332	0.67667	0.73496	0.45187
105	0.6806	0.56002	0.70161	0.42956
106	0.6427	0.66121	0.71981	0.43477
107	0.78422	0.61768	0.69711	0.4306
108	0.82741	0.66105	0.75611	0.4706
109	0.7533	0.68234	0.75902	0.46746
110	0.66798	0.51067	0.61154	0.35182
111	0.69783	0.54615	0.61415	0.36842
112	0.67936	0.65107	0.7052	0.42881
113	0.66288	0.63473	0.728	0.45252
114	0.74401	0.64303	0.72958	0.44989
115	0.74056	0.59498	0.71677	0.44156
116	0.76492	0.57835	0.62909	0.35565
117	0.78561	0.66081	0.73911	0.4612
118	0.73951	0.65515	0.73639	0.46231
119	0.66422	0.49156	0.5766	0.35391
120	0.73597	0.55853	0.66862	0.40598
121	0.69014	0.56389	0.68129	0.40831
122	0.67481	0.57052	0.60917	0.37319
123	0.75099	0.65318	0.74785	0.45968
124	0.72252	0.66609	0.74792	0.47868
125	0.73849	0.56483	0.6835	0.41804
126	0.81532	0.56292	0.70821	0.4478
127	0.83224	0.66714	0.73474	0.47071
128	0.68144	0.651	0.72942	0.46062
129	0.63832	0.66289	0.72002	0.45463
130	0.83566	0.53581	0.6747	0.42485
131	0.78249	0.71817	0.7605	0.48675
132	0.72151	0.67871	0.73715	0.46914
133	0.70449	0.65408	0.73714	0.45998
134	0.7315	0.66908	0.7372	0.4569
135	0.77738	0.70862	0.75095	0.4827
136	0.70361	0.62366	0.66864	0.4193
137	0.80596	0.53838	0.59046	0.35277
138	0.75008	0.6835	0.75624	0.46076
139	0.78159	0.64553	0.73638	0.46136
140	0.68514	0.62489	0.71193	0.42676
141	0.71306	0.64772	0.73243	0.44997
142	0.75481	0.65208	0.74689	0.4781
143	0.78835	0.68048	0.7669	0.48902
144	0.73501	0.6758	0.7425	0.46773
145	0.7635	0.65701	0.76406	0.48288
146	0.74822	0.66831	0.75432	0.48283
147	0.71677	0.59938	0.71216	0.44591
148	0.78566	0.74554	0.79764	0.49932
149	0.68313	0.56188	0.58546	0.3579
150	0.80531	0.57942	0.70268	0.43709
151	0.76856	0.63113	0.74155	0.47142
152	0.73896	0.70477	0.76709	0.47858
153	0.74627	0.63563	0.75556	0.46941
154	0.78352	0.65648	0.76933	0.46413
155	0.73045	0.70613	0.78164	0.48247
156	0.65173	0.65818	0.70946	0.43853
157	0.74824	0.64473	0.72616	0.44428
158	0.73313	0.6554	0.76486	0.47661
159	0.79784	0.61696	0.73046	0.46027
160	0.67764	0.6898	0.73454	0.4618
161	0.68122	0.60012	0.7095	0.42735
162	0.75754	0.5526	0.68983	0.42026
163	0.67163	0.64178	0.70891	0.43342
164	0.73947	0.67908	0.76067	0.48391
165	0.71664	0.59387	0.66072	0.40596
166	0.75686	0.7059	0.77496	0.49051
167	0.66683	0.68009	0.74278	0.46927
168	0.8119	0.70153	0.80491	0.52112
169	0.7636	0.69168	0.74784	0.46799
170	0.731	0.64345	0.73154	0.45556
171	0.83392	0.71618	0.80135	0.49568
172	0.74353	0.68329	0.77243	0.48725
173	0.77044	0.66114	0.73832	0.47024
174	0.75174	0.71389	0.78431	0.49164
175	0.764	0.7219	0.7864	0.49162
176	0.68284	0.67785	0.75797	0.48047
177	0.68406	0.70984	0.76083	0.47056
178	0.72327	0.61314	0.71767	0.45167
179	0.82477	0.5686	0.62366	0.39062
180	0.76843	0.7836	0.81141	0.52636
181	0.72118	0.7067	0.74737	0.46283
182	0.86182	0.75289	0.80722	0.52589
183	0.78284	0.66736	0.77421	0.49784
184	0.68009	0.6629	0.74401	0.46095
185	0.76854	0.6817	0.75925	0.47986
186	0.74938	0.69659	0.76801	0.49151
187	0.76873	0.67828	0.76008	0.48643
188	0.73503	0.7122	0.77388	0.4753
189	0.73817	0.63028	0.72988	0.46258
190	0.81036	0.71671	0.79647	0.50423
191	0.83873	0.73253	0.81036	0.51776
192	0.80328	0.73739	0.8009	0.50015
193	0.74596	0.6668	0.74571	0.47395
194	0.71052	0.68947	0.75112	0.45366
195	0.75406	0.6328	0.74439	0.46061
196	0.80794	0.74615	0.8111	0.52015
197	0.76521	0.66083	0.75435	0.46948
198	0.76798	0.68144	0.77146	0.48198
199	0.68541	0.68246	0.74758	0.46301
200	0.74196	0.71476	0.78242	0.50595
