# Supplementary material for: Fusion of crayfish optimization algorithm and MNS-YOLO for solar cell defect detection
Source: PLoS One. 2025 Oct 9;20(10):e0333939. doi: 10.1371/journal.pone.0333939 (PMC12510536; doi:10.1371/journal.pone.0333939)
Supplement: S2 File — (ZIP) [file pone.0333939.s002.zip › PVMD/YOLOv8.xls]

## Sheet: results
epoch	metrics/precision(B)	metrics/recall(B)	metrics/mAP50(B)	metrics/mAP50-95(B)
1	0.00024	0.13603	0.00152	0.0003
2	0.00092	0.12121	0.00468	0.00074
3	0.61044	0.07899	0.01341	0.00623
4	0.80111	0.02222	0.00059	0.00012
5	0.83253	0.08148	0.03354	0.0071
6	0.82734	0.0963	0.03346	0.00762
7	0.10424	0.23181	0.06262	0.01747
8	0.91766	0.1037	0.2329	0.10293
9	0.56869	0.15319	0.16805	0.05393
10	0.02475	0.64345	0.10026	0.02868
11	0.35109	0.13971	0.12535	0.03675
12	0.5059	0.24183	0.16316	0.06859
13	0.61261	0.15499	0.16855	0.05554
14	0.56368	0.18965	0.15048	0.04483
15	0.54962	0.30294	0.21259	0.067
16	0.53737	0.25738	0.19566	0.06413
17	0.73714	0.1967	0.20532	0.06364
18	0.62792	0.26182	0.23678	0.08825
19	0.84886	0.14398	0.23038	0.09321
20	0.57501	0.2182	0.31709	0.11863
21	0.64938	0.20317	0.27643	0.09971
22	0.36164	0.42443	0.42564	0.20461
23	0.3949	0.48619	0.42833	0.18037
24	0.45278	0.45143	0.45546	0.2239
25	0.63447	0.23436	0.32859	0.13875
26	0.30638	0.56478	0.46121	0.21661
27	0.54332	0.31625	0.35046	0.15748
28	0.48243	0.47893	0.45025	0.21341
29	0.58609	0.51946	0.54145	0.26691
30	0.55168	0.40085	0.41265	0.21619
31	0.53057	0.29642	0.33622	0.13563
32	0.62403	0.37392	0.39116	0.15375
33	0.57138	0.50767	0.5321	0.26062
34	0.48583	0.4128	0.40115	0.16861
35	0.46666	0.38516	0.41972	0.17961
36	0.59117	0.53831	0.55718	0.26504
37	0.61586	0.50161	0.58352	0.26902
38	0.55465	0.58921	0.60556	0.28729
39	0.52807	0.57373	0.60779	0.30043
40	0.44539	0.43001	0.43342	0.18619
41	0.65961	0.56305	0.64524	0.30804
42	0.46017	0.43283	0.42486	0.17306
43	0.50519	0.47197	0.45342	0.19214
44	0.62747	0.60858	0.63694	0.31201
45	0.63423	0.53077	0.60779	0.2934
46	0.58013	0.6038	0.61231	0.29949
47	0.52568	0.61501	0.61113	0.28211
48	0.7082	0.54257	0.64643	0.32644
49	0.51561	0.50948	0.54117	0.25645
50	0.67406	0.49464	0.64712	0.29771
51	0.5704	0.54547	0.60749	0.28851
52	0.59035	0.43988	0.45143	0.19601
53	0.67761	0.59974	0.65939	0.31962
54	0.62559	0.43883	0.48176	0.20943
55	0.67829	0.63257	0.67116	0.34013
56	0.59458	0.59904	0.62472	0.32549
57	0.51891	0.50523	0.56017	0.25749
58	0.73323	0.63423	0.6999	0.35466
59	0.64703	0.69691	0.69839	0.35049
60	0.63727	0.54793	0.66821	0.3192
61	0.59993	0.5078	0.61159	0.31018
62	0.68714	0.45701	0.52349	0.24001
63	0.70695	0.52254	0.64414	0.3129
64	0.58796	0.49445	0.54986	0.27559
65	0.54243	0.44206	0.42196	0.18137
66	0.71922	0.52818	0.54325	0.25302
67	0.6832	0.62063	0.67068	0.34689
68	0.58786	0.57576	0.66808	0.33372
69	0.53488	0.52237	0.53853	0.26909
70	0.55742	0.60814	0.66897	0.36231
71	0.62511	0.66768	0.69933	0.41723
72	0.67761	0.67986	0.72254	0.43602
73	0.54043	0.63471	0.68533	0.39158
74	0.73843	0.62849	0.69322	0.40362
75	0.67005	0.59123	0.66891	0.37329
76	0.59512	0.49616	0.60892	0.3415
77	0.6329	0.61862	0.66257	0.37242
78	0.63226	0.57303	0.648	0.39325
79	0.56891	0.64007	0.6843	0.40405
80	0.57608	0.59285	0.65531	0.37065
81	0.78118	0.49214	0.56064	0.33547
82	0.62308	0.66823	0.69991	0.42441
83	0.76906	0.49146	0.5345	0.31035
84	0.78598	0.6621	0.75135	0.46384
85	0.68844	0.62264	0.67542	0.41241
86	0.75011	0.67856	0.73938	0.44028
87	0.66016	0.62442	0.66901	0.3614
88	0.66596	0.47675	0.54548	0.30614
89	0.73057	0.65935	0.74318	0.44019
90	0.76948	0.49269	0.55742	0.31378
91	0.662	0.63495	0.70116	0.43087
92	0.6341	0.59399	0.66788	0.41262
93	0.67853	0.44875	0.45362	0.25929
94	0.71379	0.68877	0.71165	0.42258
95	0.7051	0.61936	0.70343	0.41828
96	0.64109	0.64452	0.71407	0.4273
97	0.75909	0.7099	0.74942	0.45205
98	0.63576	0.63817	0.67921	0.40609
99	0.4961	0.55061	0.55598	0.33258
100	0.69817	0.53772	0.56373	0.33166
101	0.61945	0.57337	0.68095	0.42511
102	0.63099	0.66916	0.71452	0.44315
103	0.74325	0.52843	0.56364	0.33491
104	0.71691	0.67398	0.73243	0.45255
105	0.71221	0.5723	0.57434	0.34447
106	0.7011	0.64107	0.71976	0.43875
107	0.7975	0.68573	0.75689	0.46372
108	0.76229	0.56244	0.66955	0.40391
109	0.69252	0.61037	0.6931	0.41952
110	0.73135	0.6988	0.75623	0.46888
111	0.66861	0.58652	0.71293	0.44038
112	0.74142	0.68199	0.72432	0.44733
113	0.70012	0.63982	0.69815	0.44153
114	0.72971	0.71122	0.75347	0.45332
115	0.69805	0.69138	0.72232	0.443
116	0.74128	0.56973	0.57652	0.34637
117	0.70001	0.63937	0.72618	0.44614
118	0.73419	0.54366	0.68919	0.42313
119	0.68936	0.59866	0.71792	0.43892
120	0.6866	0.65703	0.72339	0.45059
121	0.69055	0.68984	0.75601	0.46143
122	0.76674	0.67975	0.73713	0.46779
123	0.71113	0.70207	0.76027	0.45967
124	0.70289	0.61771	0.73829	0.46457
125	0.76125	0.55242	0.65858	0.39577
126	0.66788	0.5313	0.58118	0.34607
127	0.76665	0.51474	0.5674	0.33934
128	0.71445	0.73709	0.77039	0.49153
129	0.70385	0.70476	0.74455	0.46838
130	0.6033	0.66719	0.71595	0.45093
131	0.63317	0.64128	0.71199	0.42899
132	0.65996	0.70703	0.73984	0.45099
133	0.67567	0.69484	0.73176	0.45047
134	0.75056	0.69488	0.77556	0.5001
135	0.74978	0.69251	0.76429	0.48604
136	0.79082	0.73412	0.78728	0.50609
137	0.79392	0.70004	0.76719	0.49299
138	0.68948	0.63947	0.72954	0.44665
139	0.71772	0.53414	0.5903	0.35164
140	0.7387	0.70829	0.76685	0.49465
141	0.7191	0.69354	0.74302	0.46765
142	0.72947	0.66333	0.74568	0.4471
143	0.74079	0.69412	0.75248	0.47883
144	0.76217	0.73475	0.79783	0.52355
145	0.74799	0.70233	0.758	0.47309
146	0.70448	0.66059	0.73627	0.44778
147	0.74754	0.6734	0.72549	0.44969
148	0.74149	0.64282	0.72852	0.44317
149	0.75666	0.6393	0.73268	0.45535
150	0.72499	0.66693	0.73347	0.4652
151	0.75642	0.55812	0.69883	0.44009
152	0.71571	0.62233	0.72303	0.44916
153	0.74004	0.71992	0.76126	0.48848
154	0.76253	0.73241	0.78941	0.49052
155	0.7531	0.68655	0.76444	0.48277
156	0.78074	0.74844	0.79299	0.49975
157	0.70803	0.71105	0.7574	0.46522
158	0.74911	0.69379	0.77379	0.481
159	0.73694	0.71111	0.77252	0.48451
160	0.80813	0.72961	0.79209	0.50871
161	0.69776	0.74462	0.77235	0.49203
162	0.69229	0.68241	0.76156	0.48849
163	0.75458	0.61324	0.76297	0.49027
164	0.69293	0.71859	0.772	0.49212
165	0.68418	0.71253	0.75223	0.47974
166	0.67143	0.5567	0.59748	0.37504
167	0.7733	0.54897	0.60604	0.37441
168	0.74455	0.72758	0.7718	0.49987
169	0.76192	0.69043	0.7663	0.48614
170	0.74183	0.73879	0.77761	0.51367
171	0.72896	0.59622	0.68619	0.43873
172	0.812	0.54259	0.6868	0.42399
173	0.7551	0.72097	0.78786	0.50644
174	0.75226	0.74153	0.79103	0.51197
175	0.66016	0.73072	0.7669	0.49211
176	0.7315	0.70914	0.7492	0.4729
177	0.75803	0.74743	0.7902	0.50575
178	0.71476	0.66806	0.75039	0.47896
179	0.73401	0.64743	0.75941	0.47852
180	0.73529	0.65778	0.74919	0.45782
181	0.7526	0.62972	0.73571	0.46355
182	0.76432	0.72304	0.79362	0.50389
183	0.84613	0.56911	0.6708	0.41856
184	0.65599	0.61992	0.68889	0.44185
185	0.701	0.70287	0.78982	0.50454
186	0.72071	0.67984	0.77409	0.49602
187	0.77273	0.78799	0.76776	0.52582
188	0.69891	0.73608	0.78845	0.5128
189	0.72064	0.71105	0.78013	0.50439
190	0.73135	0.71989	0.77095	0.50235
191	0.81588	0.7138	0.7909	0.52475
192	0.71921	0.69439	0.76616	0.47656
193	0.82044	0.70897	0.78352	0.50395
194	0.70935	0.69462	0.76689	0.48793
195	0.72891	0.74421	0.7812	0.50528
196	0.80054	0.69339	0.77524	0.50799
197	0.74895	0.71725	0.78421	0.49761
198	0.76403	0.68497	0.76372	0.50572
199	0.77326	0.66811	0.74933	0.48112
200	0.80031	0.69012	0.78587	0.50696
