# Supplementary material for: Fusion of crayfish optimization algorithm and MNS-YOLO for solar cell defect detection
Source: PLoS One. 2025 Oct 9;20(10):e0333939. doi: 10.1371/journal.pone.0333939 (PMC12510536; doi:10.1371/journal.pone.0333939)
Supplement: S2 File — (ZIP) [file pone.0333939.s002.zip › PVMD/YOLOv9.xls]

## Sheet: results
epoch	metrics/precision(B)	metrics/recall(B)	metrics/mAP50(B)	metrics/mAP50-95(B)
1	0.00024	0.13603	0.00039	7e-05
2	0.00064	0.15084	0.01793	0.00495
3	0.42145	0.08931	0.01991	0.00435
4	0.80492	0.02222	0.00853	0.00255
5	0.41235	0.016	0.0054	0.00114
6	0.65555	0.11481	0.05115	0.01471
7	0.62761	0.11007	0.02721	0.00656
8	0.84613	0.03406	0.03815	0.00967
9	0.54104	0.16462	0.09635	0.03856
10	0.53716	0.23079	0.1129	0.04122
11	0.23552	0.08938	0.0584	0.01619
12	0.84683	0.1591	0.3465	0.20629
13	0.58717	0.1475	0.18129	0.0944
14	0.4583	0.10828	0.04146	0.01233
15	0.47143	0.39894	0.36264	0.18115
16	0.66783	0.39662	0.40769	0.21802
17	0.44257	0.25859	0.24084	0.13278
18	0.46673	0.46349	0.393	0.23539
19	0.53218	0.4441	0.46297	0.24224
20	0.71593	0.34628	0.40547	0.21955
21	0.58699	0.28572	0.37441	0.18975
22	0.45483	0.49777	0.51873	0.29135
23	0.33105	0.24962	0.31444	0.17567
24	0.42628	0.45571	0.44848	0.24843
25	0.58208	0.42421	0.50099	0.2991
26	0.58322	0.31973	0.41071	0.22184
27	0.56609	0.34174	0.36846	0.19566
28	0.63395	0.53811	0.60044	0.32852
29	0.62033	0.53971	0.6017	0.32277
30	0.45371	0.46216	0.52413	0.27527
31	0.61649	0.51217	0.55842	0.31445
32	0.53785	0.53057	0.5864	0.32727
33	0.57148	0.31552	0.31699	0.16933
34	0.62447	0.39864	0.46284	0.23692
35	0.77056	0.30816	0.36719	0.18931
36	0.75954	0.3957	0.51239	0.28945
37	0.54685	0.59105	0.65052	0.39532
38	0.60716	0.46817	0.60493	0.30989
39	0.66098	0.57408	0.65179	0.38433
40	0.65068	0.54203	0.65105	0.36414
41	0.64696	0.61542	0.65115	0.35837
42	0.62349	0.53119	0.64418	0.37163
43	0.6237	0.65824	0.67454	0.37345
44	0.59708	0.32701	0.36276	0.20114
45	0.66818	0.55051	0.62878	0.3603
46	0.65593	0.6065	0.68268	0.39381
47	0.58685	0.55973	0.67232	0.36944
48	0.82052	0.37371	0.46483	0.23048
49	0.59547	0.46424	0.48554	0.27953
50	0.58032	0.36161	0.44305	0.22871
51	0.41566	0.40698	0.41484	0.20253
52	0.5436	0.57878	0.61417	0.35583
53	0.72214	0.64171	0.69326	0.41668
54	0.70722	0.45526	0.50243	0.29143
55	0.64123	0.6102	0.69329	0.3889
56	0.61315	0.58071	0.67645	0.39005
57	0.6354	0.65881	0.70901	0.39633
58	0.64555	0.45638	0.4691	0.24242
59	0.56711	0.55597	0.52946	0.30279
60	0.65051	0.49443	0.52447	0.29282
61	0.68814	0.66792	0.70826	0.4211
62	0.50555	0.40376	0.42222	0.21516
63	0.72277	0.49856	0.63127	0.34715
64	0.35972	0.29095	0.23936	0.11529
65	0.61506	0.67453	0.68327	0.40708
66	0.73673	0.59081	0.68082	0.38283
67	0.61874	0.54313	0.6272	0.34357
68	0.59335	0.47521	0.536	0.28943
69	0.63798	0.58239	0.69952	0.42342
70	0.75265	0.63793	0.74608	0.43027
71	0.60524	0.49897	0.63636	0.38889
72	0.66554	0.63218	0.67818	0.40562
73	0.75876	0.52441	0.66761	0.38209
74	0.74063	0.51671	0.56904	0.31531
75	0.65102	0.58946	0.67572	0.40671
76	0.73302	0.54094	0.59682	0.33483
77	0.6415	0.64799	0.66546	0.38282
78	0.64965	0.63245	0.70747	0.42917
79	0.63599	0.62802	0.6836	0.41848
80	0.62601	0.52296	0.69859	0.41428
81	0.68427	0.64784	0.69435	0.42801
82	0.64967	0.50538	0.54821	0.3195
83	0.77184	0.52708	0.5584	0.33257
84	0.65839	0.70105	0.71966	0.44949
85	0.65636	0.49174	0.52798	0.31595
86	0.71211	0.67618	0.73887	0.45665
87	0.72395	0.67241	0.73747	0.44634
88	0.65039	0.66177	0.70877	0.43203
89	0.66468	0.59134	0.72871	0.43667
90	0.76285	0.69211	0.76697	0.47481
91	0.66058	0.64631	0.72129	0.45344
92	0.66566	0.58665	0.6878	0.42865
93	0.65179	0.68104	0.72449	0.44843
94	0.60181	0.63953	0.70052	0.40936
95	0.72511	0.69157	0.75179	0.46653
96	0.73499	0.70937	0.74216	0.4613
97	0.79221	0.52063	0.58093	0.36179
98	0.72045	0.59245	0.69632	0.43143
99	0.80833	0.59463	0.75782	0.4548
100	0.74422	0.65398	0.73001	0.45363
101	0.72886	0.67604	0.74324	0.46176
102	0.72193	0.79177	0.8088	0.49423
103	0.76607	0.6546	0.742	0.4727
104	0.56053	0.57198	0.58059	0.34988
105	0.69548	0.54534	0.70511	0.44475
106	0.78681	0.72796	0.79476	0.51201
107	0.70519	0.6033	0.70973	0.44843
108	0.7695	0.73033	0.7807	0.51004
109	0.67616	0.7062	0.76699	0.49632
110	0.69661	0.62224	0.73665	0.46205
111	0.75609	0.65759	0.75554	0.48202
112	0.82791	0.67089	0.78913	0.51191
113	0.73582	0.70436	0.76942	0.50366
114	0.84162	0.70734	0.80715	0.52801
115	0.72089	0.66464	0.74475	0.47199
116	0.7266	0.6437	0.75537	0.48533
117	0.76599	0.75417	0.79371	0.5126
118	0.78092	0.71095	0.7696	0.48376
119	0.80016	0.71024	0.77122	0.50816
120	0.71679	0.68675	0.76715	0.49725
121	0.7651	0.69878	0.78897	0.511
122	0.72607	0.67742	0.76861	0.4946
123	0.71559	0.6787	0.74497	0.4822
124	0.78926	0.72688	0.82052	0.53861
125	0.67827	0.66991	0.74358	0.47875
126	0.81022	0.60143	0.66448	0.42671
127	0.79282	0.58833	0.60866	0.37721
128	0.76993	0.63277	0.76961	0.49444
129	0.71427	0.65982	0.73459	0.47314
130	0.78084	0.76277	0.81434	0.52929
131	0.72123	0.6835	0.75672	0.49137
132	0.74858	0.65842	0.77107	0.48895
133	0.74206	0.69841	0.77793	0.4995
134	0.7343	0.73193	0.77986	0.49926
135	0.79919	0.72316	0.79581	0.52348
136	0.78996	0.74454	0.81093	0.52737
137	0.74423	0.67809	0.73831	0.48449
138	0.74089	0.64613	0.75765	0.48922
139	0.67022	0.66901	0.72544	0.46474
140	0.80494	0.7077	0.79017	0.51525
141	0.78906	0.73145	0.7968	0.51159
142	0.74409	0.80208	0.81632	0.53248
143	0.66586	0.68722	0.73134	0.46212
144	0.75649	0.65339	0.76103	0.47944
145	0.84481	0.75026	0.82201	0.52277
146	0.83678	0.71286	0.81079	0.52741
147	0.7462	0.66491	0.78283	0.494
148	0.7327	0.71726	0.78742	0.50718
149	0.68869	0.66933	0.75699	0.48585
150	0.7936	0.71659	0.79659	0.52109
151	0.79792	0.75379	0.80862	0.519
152	0.70185	0.72336	0.78151	0.5039
153	0.79002	0.68634	0.78816	0.51458
154	0.67519	0.73719	0.75865	0.4892
155	0.82048	0.7479	0.82021	0.5419
156	0.77087	0.67916	0.75437	0.49832
157	0.82092	0.74146	0.80997	0.53287
158	0.69102	0.67446	0.74399	0.47858
159	0.79535	0.73244	0.80557	0.51566
160	0.80379	0.71885	0.80054	0.51144
161	0.63812	0.6579	0.69758	0.43813
162	0.76944	0.78794	0.82625	0.53646
163	0.80122	0.75184	0.81375	0.52786
164	0.80883	0.76327	0.8152	0.53593
165	0.73743	0.66507	0.74625	0.47963
166	0.71805	0.65994	0.7472	0.47991
167	0.81038	0.75125	0.82216	0.53724
168	0.7966	0.77353	0.80938	0.52706
169	0.71707	0.71722	0.77021	0.50107
170	0.7964	0.74465	0.80863	0.52775
171	0.74399	0.68315	0.75102	0.48341
172	0.70174	0.69471	0.75676	0.48844
173	0.7938	0.7368	0.80526	0.52978
174	0.7895	0.73421	0.79251	0.51457
175	0.83229	0.75501	0.80746	0.52939
176	0.80509	0.70821	0.80019	0.52294
177	0.82002	0.73079	0.81147	0.52567
178	0.77172	0.73342	0.79172	0.51061
179	0.75144	0.71488	0.77028	0.50541
180	0.78936	0.73246	0.79457	0.51646
181	0.81091	0.77313	0.81318	0.53434
182	0.72124	0.70437	0.76461	0.49945
183	0.78581	0.72179	0.79907	0.52039
184	0.7694	0.69074	0.77747	0.50546
185	0.81978	0.76775	0.82087	0.53639
186	0.78245	0.72633	0.78708	0.50981
187	0.80691	0.76479	0.80459	0.53661
188	0.82194	0.7658	0.81652	0.53717
189	0.78387	0.64853	0.75214	0.48808
190	0.82537	0.71586	0.81077	0.52948
191	0.76055	0.71479	0.79657	0.52033
192	0.66913	0.74882	0.77235	0.50416
193	0.81917	0.73475	0.80823	0.53291
194	0.81125	0.75242	0.79987	0.5234
195	0.78795	0.78901	0.82322	0.54437
196	0.82345	0.74926	0.80796	0.53082
197	0.78754	0.72099	0.79039	0.51743
198	0.79395	0.68962	0.78411	0.50858
199	0.81899	0.78355	0.82452	0.53883
200	0.77986	0.67974	0.77137	0.49466
